# Supplementary material for: Long-read genome sequencing reveals the sequence characteristics of pear self-incompatibility locus
Source: Mol Hortic. 2025 Mar 1;5:13. doi: 10.1186/s43897-024-00132-0 (PMC11871771; doi:10.1186/s43897-024-00132-0)
Supplement: Supplementary file 1 — Supplementary Material 1: Table S1 Comparison of ‘Yali’ genome with previously published assemblies of Pyrus and Malus species. Table S2 Annotation of the repeats in ‘Yali’ genome. Table S3 Annotation of the non-coding RNAs in ‘Dananguo’ and 'Yali' genomes. Table S4 Identification of the F-box genes in Pyrus, Malus and Prunus S-loci. Table S5 Function annotation of the predicted genes in S-loci. Table S6 Sequence similarity (%) among Pyrus and Malus SFBB genes. Table S7 Sequence similarity (%) among Prunus SFB and SLF genes. Table S8 Sequence similarity among Prunus SFB and SLF genes. Table S9 Sequence similarity (%) among Pyrus and Malus S-RNase genes. Table S10 Prediction of gene duplication events of Pyrus and Malus SFBB genes. Table S11 Sequence similarity of the non-coding flanking sequences of SFBBs in Pyrus and Malus S-loci. Table S12 Analysis of number and length of LTR retrotransposon in different S-loci. Table S13 Identification of the LTR retrotransposon in different S-loci. Table S14 RPKM values of the genes commonly existed in the tested S-loci. Table S15 Sequence similarity (%) among the reported Pyrus S-RNase genes. Table S16 The accession numbers of S-RNase and S-locus F-box genes in Pyrus, Malus, and Prunus.Table S17 Primers used in this study. Figure S1 Isolation of the conserved F-box motif in the reported S-locus F-box proteins in Pyrus and Malus. The accession numbers of these F-box proteins were listed in Table S13. Figure S2 Phylogenetic classifications of S-locus F-box genes in Prunus. The S-locus F-box (SLF/SFB) proteins in Prunus comprised by 12 groups, SLF1→SLF11 and SFB. Each group were highlighted with different colors. Figure S3 Phylogenetic analysis of the F-box genes identified from this and previous studies. Cycles with black color present the F-box genes identified from previous study (Huang et al., 2023). The rates (%) of different types of gene duplication events (dispersed, proximal, tandem and transposed) of the S-locus F-box ge [file 43897_2024_132_MOESM1_ESM.zip]

Archive with 8 entries (8 files):
- Supplementary Figures S1 to S11.docx
- Supplementary Figures S12 to S15.pdf
- Supplementary Figures S16 to S19.pdf
- Supplementary Figures S20 to S30.pdf
- Supplementary Figures S31 to S40.pdf
- Supplementary Figures S41 to S50.docx
- Supplementary Figures S51 to S62.docx
- Supplementary Tables.xlsx
