# Supplementary material for: Long-read genome sequencing reveals the sequence characteristics of pear self-incompatibility locus
Source: Mol Hortic. 2025 Mar 1;5:13. doi: 10.1186/s43897-024-00132-0 (PMC11871771; doi:10.1186/s43897-024-00132-0)
Supplement: Supplementary file 1 — Supplementary Material 1: Table S1 Comparison of ‘Yali’ genome with previously published assemblies of Pyrus and Malus species. Table S2 Annotation of the repeats in ‘Yali’ genome. Table S3 Annotation of the non-coding RNAs in ‘Dananguo’ and 'Yali' genomes. Table S4 Identification of the F-box genes in Pyrus, Malus and Prunus S-loci. Table S5 Function annotation of the predicted genes in S-loci. Table S6 Sequence similarity (%) among Pyrus and Malus SFBB genes. Table S7 Sequence similarity (%) among Prunus SFB and SLF genes. Table S8 Sequence similarity among Prunus SFB and SLF genes. Table S9 Sequence similarity (%) among Pyrus and Malus S-RNase genes. Table S10 Prediction of gene duplication events of Pyrus and Malus SFBB genes. Table S11 Sequence similarity of the non-coding flanking sequences of SFBBs in Pyrus and Malus S-loci. Table S12 Analysis of number and length of LTR retrotransposon in different S-loci. Table S13 Identification of the LTR retrotransposon in different S-loci. Table S14 RPKM values of the genes commonly existed in the tested S-loci. Table S15 Sequence similarity (%) among the reported Pyrus S-RNase genes. Table S16 The accession numbers of S-RNase and S-locus F-box genes in Pyrus, Malus, and Prunus.Table S17 Primers used in this study. Figure S1 Isolation of the conserved F-box motif in the reported S-locus F-box proteins in Pyrus and Malus. The accession numbers of these F-box proteins were listed in Table S13. Figure S2 Phylogenetic classifications of S-locus F-box genes in Prunus. The S-locus F-box (SLF/SFB) proteins in Prunus comprised by 12 groups, SLF1→SLF11 and SFB. Each group were highlighted with different colors. Figure S3 Phylogenetic analysis of the F-box genes identified from this and previous studies. Cycles with black color present the F-box genes identified from previous study (Huang et al., 2023). The rates (%) of different types of gene duplication events (dispersed, proximal, tandem and transposed) of the S-locus F-box ge [file 43897_2024_132_MOESM1_ESM.zip › Supplementary Tables.xlsx]

## Sheet: Table S1
Table S1 Comparison of ‘Yali’ genome with previously published assemblies of Pyrus and Malus species
Type								Apple cultivar or accession
	Yali	Danshansuli	Shanxi Duli	Zhongai 1	Bartlett	Nijisseiki		GDDH13	HFHT1	Gala	M. sieversii	M. sylvestris
Sequence coverage (×)	179.71	194	150.5	123	123	136		200	183	788.5	840.6	659.8
Sequenced genome size (Mb)	534.45	512	532.7	510.59	496.9	503.9		643.2	660.5	652.4	667.7	661.1
Contig Number	582	25312	595	1242	501	114		2150	502	7560	6703	5144
Contig N50 (Mb)	1.81	0.36	1.57	1.28	5.3	7.6		0.62	6.99	2.32	3.48	18.88
BUSCOs (%)	95.2	-	94.8	89.17	96.2	99.3		97.5	97	97.9	97.9	97.9
Repetitive sequences (%)	49.11	53.1	46.43	60.68	49.7	55.6		57.3	59.78	58.72	59.36	59.31
Protein-coding genes (Number)	45092	42812	59552	43120	37445	44876		42140	44677	45352	45210	45199

## Sheet: Table S2
Table S2 Annotation of the repeats in ‘Yali' genome
Type	Length (bp)	% of genome
DNA	16460938	3.08
LINE	5665128	1.06
SINE	25118	0.0047
LTR	237935379	44.52
Unknown	2405007	0.45
Total	262491570	49.11

## Sheet: Table S3
Table S3 Annotation of the non-coding RNAs in 'Yali' genome
Type		Copy number	Average length (bp)	Total length (bp)	% of genome
microRNA		745	165.05	122965	0.023
tRNA		720	75.16	54115	0.010125
rRNA	18S	13	611.15	7945	0.001487
	28S	16	141.5	2264	0.000424
	5S	126	101.54	12794	0.002288
SnRNA		818	114.749	93865	0.017563

## Sheet: Table S4
Table S4 Identification of the F-box genes in Pyrus, Malus and Prunus S-loci
S-locus	Gene	Chromosome	Start	End	Cds length	Sense/antisense	Size
Pyrus bretschneideri S17-locus (Yali)	PbrSFBB.XXII-S17	evm.TU.G_33	1308015	1310156	2142	+	1771411
	PbrSFBB.VIII-S17	evm.TU.G_33	2015517	2016707	1191	+
	PbrSFBB.XVIII-S17	evm.TU.G_33	2056958	2058142	1185	+
	PbrSFBB.XIX-S17	evm.TU.G_33	2069469	2070701	1233	+
	PbrSFBB.VII-S17	evm.TU.G_33	2093723	2094895	1173	+
	PbrSFBB.XX-S17	evm.TU.G_33	2198834	2200015	1182	+
	PbrS17-RNase	evm.TU.G_33	2252561	2253388	687	+
	PbrSFBB.III-S17	evm.TU.G_33	2475161	2476342	1182	+
	PbrSFBB.II-S17	evm.TU.G_33	2602829	2604022	1242	+
	PbrSFBB.IV-S17	evm.TU.G_33	2692920	2694104	1185	+
	PbrSFBB.XV-S17	evm.TU.G_33	2710738	2711952	1215	+
	PbrSFBB.Ia-S17	evm.TU.G_33	2757305	2758507	1203	+
	PbrSFBB.X-S17	evm.TU.G_33	2801968	2803149	1230	-
	PbrSFBB.XI-S17	evm.TU.G_33	2829190	2830374	1185	-
	PbrSFBB.XII-S17	evm.TU.G_33	2877330	2878502	1173	-
	PbrSFBB.Ib-S17	evm.TU.G_33	2935154	2936356	1203	-
	PbrSFBB.VI-S17	evm.TU.G_33	3005025	3006203	1179	-
	PbrSFBB.XIII-S17	evm.TU.G_33	3057352	3058533	1182	-
	PbrSFBB.XIV-S17	evm.TU.G_33	3071858	3073078	1221	-
	PbrSFBB.XVI-S17	evm.TU.G_33	3078238	3079425	1188	-
Pyrus communis S101-locus	PcSFBB.XVI-S101	Chr 17	23558422	23559609	1188	+	1349063
	PcSFBB.XIV-S101	Chr 17	23572020	23573240	1221	+
	PcSFBB.XIII-S101	Chr 17	23579897	23581078	1182	+
	PcSFBB.Ib-S101	Chr 17	23607953	23609155	1203	-
	PcSFBB.VI-S101	Chr 17	23642349	23643527	1179	-
	PcSFBB.III-S101	Chr 17	23712171	23713352	1182	+
	PcSFBB.II-S101	Chr 17	23749532	23750722	1191	+
	PcSFBB.IV-S101	Chr 17	23754547	23755731	1185	+
	PcSFBB.XV.1-S101	Chr 17	23771497	23772711	1215	-
	PcSFBB.XV.2-S101	Chr 17	23775897	23777111	1215	+
	PcSFBB.X-S101	Chr 17	23840448	23841629	1182	-
	PcSFBB.XII-S101	Chr 17	23990074	23991246	1173	+
	PcS101-RNase	Chr 17	24014114	24015598	699	-
	PcSFBB.V-S101	Chr 17	24091049	24092227	1179	-
	PcSFBB.VII-S101	Chr 17	24133428	24134600	1173	-
	PcSFBB.XIX-S101	Chr 17	24146942	24148174	1233	-
	PcSFBB.XVIII-S101	Chr 17	24160159	24161343	1185	-
	PcSFBB.VIII-S101	Chr 17	24198208	24199398	1191	-
	PcSFBB.XXI-S101	Chr 17	24650039	24652589	1332	+
	PcSFBB.XXII-S101	Chr 17	24906111	24907484	1374	-
Pyrus betuleafolia S67-locus	PbeSFBB.XVI-S67	Chr 17	26093227	26094414	1188	+	1611960
	PbeSFBB.X-S67	Chr 17	26110389	26111567	1179	-
	PbeSFBB.XI-S67	Chr 17	26131630	26132814	1185	-
	PbeSFBB.XVII-S67	Chr 17	26192523	26193479	957	+
	PbeSFBB.III-S67	Chr 17	26250993	26252174	1182	+
	PbeSFBB.IV-S67	Chr 17	26336706	26337890	1185	+
	PbeSFBB.Ia-S67	Chr 17	26371301	26372503	1203	-
	PbeSFBB.XV-S67	Chr 17	26397872	26399086	1215	-
	PbeSFBB.VI-S67	Chr 17	26403481	26404659	1179	+
	PbeSFBB.Ib-S67	Chr 17	26563583	26564785	1203	+
	PbeSFBB.XIII-S67	Chr 17	26708911	26710092	1182	-
	PbeSFBB.XII-S67	Chr 17	26783023	26784195	1173	-
	PbeSFBB.XIV-S67	Chr 17	26856722	26857942	1221	-
	S67-RNase	Chr 17	26886516	26887352	687	-
	PbeSFBB.IX-S67	Chr 17	26965220	26966398	1179	-
	PbeSFBB.VII-S67	Chr 17	27014738	27015910	1173	-
	PbeSFBB.XIX-S67	Chr 17	27098826	27100058	1233	-
	PbeSFBB.XVIII-S67	Chr 17	27111438	27112622	1185	-
	PbeSFBB.VIII-S67	Chr 17	27139919	27141109	1191	-
	PbeSFBB.XXI-S67	Chr 17	27470492	27473038	1332	+
	PbeSFBB.XXII-S67	Chr 17	27703045	27705186	2142	-
Pyrus pyrifolia S5-locus	PpySFBB.XVI-S5	Chr 17	24725827	24727014	1188	+	1934820
	PpySFBB.XIV-S5	Chr 17	24751242	24752462	1221	+
	PpySFBB.XIII-S5	Chr 17	24769957	24771138	1182	+
	PpySFBB.VI-S5	Chr 17	24871203	24872381	1179	-
	PpySFBB.III-S5	Chr 17	24920552	24921733	1182	+
	PpySFBB.II.1-S5	Chr 17	24954850	24956040	1191	+
	PpySFBB.IV-S5	Chr 17	24960612	24961796	1185	+
	PpySFBB.II.2-S5	Chr 17	25041628	25042869	1242	+
	PpySFBB.XV-S5	Chr 17	25111333	25112544	1212	+
	PpySFBB.Ia-S5	Chr 17	25135197	25136057	861	-
	PpySFBB.XII-S5	Chr 17	25157419	25158600	1182	+
	PpySFBB.XI-S5	Chr 17	25214186	25215424	1239	+
	S5-RNase	Chr 17	25400242	25401104	685	+
	PpySFBB.IX-S5	Chr 17	25538810	25539646	837	-
	PpySFBB.XIX-S5	Chr 17	25652207	25653211	1005	-
	PpySFBB.XVIII-S5	Chr 17	25664988	25665725	738	-
	PpySFBB.VIII-S5	Chr 17	25693442	25694632	1191	-
	PpySFBB.XXII-S5	Chr 17	26658505	26660646	2142	-
Malus domestica S2-locus	MdSFBB.XVI-S2	Chr 17	26162695	26163882	1188	+	2361700
	MdSFBB.XVII-S2	Chr 17	26193437	26194621	1185	-
	MdSFBB.XIV-S2	Chr 17	26197217	26198422	1206	+
	MdSFBB.Ib-S2	Chr 17	26261785	26262987	1203	-
	MdSFBB.VI.2-S2	Chr 17	26287287	26288465	1179	-
	MdSFBB.III.1-S2	Chr 17	26379436	26380617	1182	+
	MdSFBB.IV-S2	Chr 17	26530247	26531431	1185	+
	MdSFBB.XV-S2	Chr 17	26589804	26591018	1215	-
	MdS2-RNase	Chr 17	26785559	26786392	687	+
	MdSFBB.V-S2	Chr 17	26879170	26880348	1179	+
	MdSFBB.VII.1-S2	Chr 17	26921336	26922517	1183	-
	MdSFBB.Ia-S2	Chr 17	26991352	26992551	1200	-
	MdSFBB.XI-S2	Chr 17	27009559	27010743	1185	+
	MdSFBB.X-S2	Chr 17	27070798	27072072	1275	+
	MdSFBB.VI.1-S2	Chr 17	27091562	27092740	1179	-
	MdSFBB.III.2-S2	Chr 17	27189281	27190462	1182	+
	MdSFBB.VII.2-S2	Chr 17	27337337	27338515	1179	-
	MdSFBB.XIX-S2	Chr 17	27371495	27372727	1233	-
	MdSFBB.XVIII-S2	Chr 17	27418690	27419874	1185	-
	MdSFBB.VIII-S2	Chr 17	27504653	27505843	1191	-
	MdSFBB.XXI-S2	Chr 17	28191180	28193761	1332	+
	MdSFBB.XXII-S2	Chr 17	28522229	28524394	2166	-
Malus domestica S3-locus	MdSFBB.XVI-S3	Chr 17	30073540	30074727	1188	+	2641557
	MdSFBB.XVII-S3	Chr 17	30099060	30100265	1206	-
	MdSFBB.XIV-S3	Chr 17	30102607	30103812	1206	+
	MdSFBB.XII-S3	Chr 17	30365619	30366791	1173	+
	MdSFBB.XIII.1-S3	Chr 17	30427768	30428691	924	+
	MdSFBB.Ia.1-S3	Chr 17	30458136	30459335	1200	-
	MdSFBB.XI.1-S3	Chr 17	30476034	30477218	1185	+
	MdSFBB.X.2-S3	Chr 17	30555215	30556396	1182	+
	MdSFBB.III-S3	Chr 17	30621590	30622771	1182	+
	MdSFBB.II-S3	Chr 17	30772141	30773367	1227	+
	MdSFBB.IV-S3	Chr 17	30780229	30781413	1185	+
	MdSFBB.XV-S3	Chr 17	30870211	30871425	1215	+
	MdSFBB.Ia.2-S3	Chr 17	31009531	31010733	1203	+
	MdSFBB.XI.2-S3	Chr 17	31155581	31156765	1185	-
	MdS3-RNase	Chr 17	31238994	31240970	687	-
	MdSFBB.X.1-S3	Chr 17	31359750	31360931	1182	+
	MdSFBB.VII-S3	Chr 17	31556491	31557669	1179	-
	MdSFBB.XIX-S3	Chr 17	31592023	31593255	1233	-
	MdSFBB.XVIII-S3	Chr 17	31611809	31612993	1185	-
	MdSFBB.VIII-S3	Chr 17	31675516	31676706	1191	-
	MdSFBB.XXI-S3	Chr 17	32437265	32439845	1332	+
	MdSFBB.XXII-S3	Chr 17	32712931	32715096	2166	-
Malus domestica S5-locus	MdSFBB.XVI-S5	Chr 17	28708535	28709722	1188	+	2211918
	MdSFBB.XVII-S5	Chr 17	28734329	28735534	1206	-
	MdSFBB.XIV-S5	Chr 17	28737876	28739081	1206	+
	MdSFBB.Ib-S5	Chr 17	28806463	28807665	1203	-
	MdSFBB.VI-S5	Chr 17	28851596	28852774	1179	-
	MdSFBB.XII.1-S5	Chr 17	28998112	28999284	1173	+
	MdSFBB.III-S5	Chr 17	29137723	29138904	1182	+
	MdSFBB.II-S5	Chr 17	29234539	29235729	1191	+
	MdSFBB.IV-S5	Chr 17	29255431	29256615	1185	+
	MdSFBB.Ia-S5	Chr 17	29289446	29290648	1203	+
	MdSFBB.X-S5	Chr 17	29372178	29373401	1224	-
	MdSFBB.XI-S5	Chr 17	29474814	29475998	1185	-
	MdSFBB.XII.2-S5	Chr 17	29516171	29517343	1173	-
	MdS5-RNase	Chr 17	29579360	29581206	687	-
	MdSFBB.V-S5	Chr 17	29615663	29616841	1179	-
	MdSFBB.VII.2-S5	Chr 17	29639317	29640495	1179	-
	MdSFBB.VII.1-S5	Chr 17	29683579	29684757	1179	-
	MdSFBB.XIX-S5	Chr 17	29842390	29843622	1233	-
	MdSFBB.XVIII-S5	Chr 17	29868648	29869832	1185	-
	MdSFBB.VIII-S5	Chr 17	29944813	29946003	1191	-
	MdSFBB.XXII-S5	Chr 17	30919313	30920452	2172	-
Malus domestica S9-locus	MdSFBB.XVI-S9	Chr 17	29860444	29861631	1188	+	2244740
	MdSFBB.XVII-S9	Chr 17	29879615	29880820	1206	-
	MdSFBB.XIV-S9	Chr 17	29883108	29884313	1206	+
	MdSFBB.Ib-S9	Chr 17	29942555	29943757	1203	-
	MdSFBB.VI-S9	Chr 17	29998633	29999811	1179	-
	MdSFBB.III-S9	Chr 17	30121505	30122686	1182	+
	MdSFBB.II-S9	Chr 17	30224231	30225424	1194	+
	MdSFBB.IV-S9	Chr 17	30236990	30238174	1185	+
	MdSFBB.XV-S9	Chr 17	30289635	30290849	1215	+
	MdSFBB.Ia-S9	Chr 17	30392433	30393635	1203	+
	MdSFBB.X-S9	Chr 17	30476677	30477858	1182	-
	MdSFBB.XI-S9	Chr 17	30519701	30520885	1185	-
	MdSFBB.XII-S9	Chr 17	30648157	30649329	1173	-
	MdSFBB.XVIII-S9	Chr 17	30715129	30716313	1185	-
	MdSFBB.VII-S9	Chr 17	30786531	30787709	1179	-
	S9-RNase	Chr 17	30890874	30891704	687	-
	MdSFBB.V-S9	Chr 17	30933866	30935044	1179	+
	MdSFBB.VIII.2-S9	Chr 17	31067574	31068767	1194	-
	MdSFBB.VIII.1-S9	Chr 17	31115722	31116912	1191	-
	MdSFBB.XXI-S9	Chr 17	31827100	31829854	1332	+
	MdSFBB.XXII-S9	Chr 17	32103018	32105183	2166	-
Pyrus bretschneideri S7-locus	PbrSFBB.XVI-S7	Chr 17	26262780	26263967	1188	+	2400190
	PbrSFBB.XIV-S7	Chr 17	26279667	26280875	1209	+
	PbrSFBB.XIII-S7	Chr 17	26288661	26289842	1182	+
	PbrSFBB.Ib-S7	Chr 17	26314332	26315534	1203	-
	PbrSFBB.VI-S7	Chr 17	26347125	26348303	1179	-
	PbrSFBB.III-S7	Chr 17	26390298	26391479	1182	+
	PbrSFBB.II-S7	Chr 17	26437560	26438750	1191	+
	PbrSFBB.IV-S7	Chr 17	26445565	26446749	1185	+
	PbrSFBB.XV-S7	Chr 17	26500732	26501946	1215	+
	PbrSFBB.Ia-S7	Chr 17	26582445	26583647	1203	+
	PbrSFBB.X.2-S7	Chr 17	26622816	26624006	1191	-
	PbrSFBB.XX-S7	Chr 17	27340475	27341656	1182	-
	PbrSFBB.VII-S7	Chr 17	27445393	27446565	1173	-
	PbrSFBB.XIX-S7	Chr 17	27469588	27470820	1233	-
	PbrSFBB.XII-S7	Chr 17	27611864	27613036	1173	-
	S7-RNase	Chr 17	27727149	27727982	682	+
	PbrSFBB.XVIII.1-S7	Chr 17	27894471	27895655	1185	+
	PbrSFBB.VIII-S7	Chr 17	27943582	27944772	1191	-
	PbrSFBB.XXI-S7	Chr 17	28446388	28448934	1332	+
	PbrSFBB.XXII-S7	Chr 17	28660828	28662969	2142	-
Pruns armeniaca S24-locus	ParSLF7.2-S24	Chr 1	20865952	20867421	1470	+	2820009
	ParSLF7.1-S24	Chr 1	21200783	21202279	1497	+
	ParSLF4-S24	Chr 1	21644714	21646081	1368	-
	ParSLF9-S24	Chr 1	21707975	21709463	900	+
	ParSLF2-S24	Chr 1	21719117	21720445	1329	+
	ParSFB24	Chr 1	21748849	21749970	1122	+
	S24-RNase	Chr 1	21753215	21754247	3	-
	ParSLF1-S24	Chr 1	21762138	21763367	1230	-
	ParSLF3-S24	Chr 1	21782779	21784002	1224	+
	ParSLF5-S24	Chr 1	21826230	21827408	1179	-
	ParSLF8-S24	Chr 1	22042381	22043268	798	-
	ParSLF6-S24	Chr 1	23195367	23196566	1200	-
	ParSLF10-S24	Chr 1	23684343	23685960	1044	+
Prunus avium S9-locus	PavSLF10-S9	Chr 6	37434374	37436024	1071	-	3074117
	PavSLF6-S9	Chr 6	38004935	38006134	1200	+
	PavSLF8-S9	Chr 6	39090146	39091019	798	+
	PavSLF5-S9	Chr 6	39338535	39339713	1179	+
	PavSLF3-S9	Chr 6	39377647	39378897	1251	-
	PavSLF1-S9	Chr 6	39413596	39414828	1233	+
	S9-RNase	Chr 6	39429024	39430361	672	+
	PavSFB9	Chr 6	39492917	39494047	1131	-
	PavSLF2-S9	Chr 6	39529047	39530321	1275	-
	PavSLF9-S9	Chr 6	39544926	39546340	861	-
	PavSLF4-S9	Chr 6	39617885	39619243	1359	+
	PavSLF7.1-S9	Chr 6	40061092	40062564	1473	-
	PavSLF7.2-S9	Chr 6	40507024	40508490	1467	-
Prunus salicina S33-locus	PsaSLF7.4-S33	Chr 6	32829807	32830955	1149	+	2874860
	PsaSLF7.2-S33	Chr 6	32836287	32837765	1479	+
	PsaSLF7.1-S33	Chr 6	33268448	33269941	1494	+
	PsaSLF7.3-S33	Chr 6	33274938	33276416	1497	+
	PsaSLF4-S33	Chr 6	33697873	33699243	1371	-
	PsaSLF9-S33	Chr 6	33773654	33775144	903	+
	PsaSLF2-S33	Chr 6	33784750	33786024	1275	+
	PsaSLF1-S33	Chr 6	33820980	33822191	1212	-
	PsaSFB33	Chr 6	33824425	33825555	1131	+
	S33-RNase	Chr 6	33826583	33830243	663	-
	PsaSLF11-S33	Chr 6	33834100	33838325	753	-
	PsaSLF3-S33	Chr 6	33856593	33857999	1407	+
	PsaSLF5-S33	Chr 6	33899336	33900514	1179	-
	PsaSLF8-S33	Chr 6	34120199	34121086	798	-
	PsaSLF10-S33	Chr 6	35703017	35704666	1071	+

## Sheet: Table S5
Table S5 Function annotation of the predicted genes in S-loci
Accession	Gene	Start	End	Strand	Annotation
Yali (Pyrus bretschneideri S17-locus)	evm.TU.G_33.295	3265	3594	+	Plant organelle RNA recognition domain; Protein WHAT'S THIS FACTOR 1-like; Protein WHAT'S THIS FACTOR 1-like
	evm.TU.G_33.294	4033	4374	+	Plant organelle RNA recognition domain; Protein WHAT'S THIS FACTOR 1-like
	evm.TU.G_33.293	7537	8569	-	AUX/IAA domain
	evm.TU.G_33.292	18039	27234	-	Amine oxidase
	evm.TU.G_33.291	32869	42998	+	Meiosis-specific protein ASY3-like
	evm.TU.G_33.289	57820	59359	-	UbiB domain, ADCK3-like
	evm.TU.G_33.288	73579	73956	+	PTP type protein phosphatase
	evm.TU.G_33.287	74695	77174	-	Cyclophilin-type peptidyl-prolyl cis-trans isomerase domain
	evm.TU.G_33.286	85634	87921	+	Telomere length and silencing protein 1
	evm.TU.G_33.285	88779	96959	-	N/A
	evm.TU.G_33.284	97031	103474	-	N/A
	evm.TU.G_33.283	105375	109519	-	Peptidase C1A, propeptide
	evm.TU.G_33.282	110426	121180	-	Peptide chain release factor class I
	evm.TU.G_33.281	125949	133414	+	N/A
	evm.TU.G_33.280	137490	139116	+	Palmitoyltransferase, DHHC domain
	evm.TU.G_33.277	142918	143628	+	Ribosomal protein L7Ae/L30e/S12e/Gadd45
	evm.TU.G_33.276	144068	145775	-	Protein translocase subunit SecA
	evm.TU.G_33.275	146749	149807	-	Protein translocase subunit SecA
	evm.TU.G_33.274	150110	151853	-	Protein translocase subunit SecA
	evm.TU.G_33.273	152633	158672	-	Zinc finger, Sec23/Sec24-type
	evm.TU.G_33.272	161768	164969	+	FAM192A/Fyv6, N-terminal; PSME3-interacting protein
	evm.TU.G_33.271	165746	167507	-	AAA+ ATPase domain; ABC transporter-like
	evm.TU.G_33.270	167665	169426	-	Type I protein exporter
	evm.TU.G_33.269	174543	211214	-	ABC transporter type 1, transmembrane domain
	evm.TU.G_33.268	230886	233211	+	Potassium channel domain
	evm.TU.G_33.267	246978	249988	+	N/A
	evm.TU.G_33.266	251547	259843	+	Pre-rRNA-processing protein RIX1, N-terminal
	evm.TU.G_33.265	261149	262064	-	SANT/Myb domain
	evm.TU.G_33.264	267450	269192	-	Pectinesterase, catalytic
	evm.TU.G_33.263	271477	271915	-	N/A
	evm.TU.G_33.262	272565	275159	-	Meiosis regulator and mRNA stability factor 1; NYN domain, limkain-b1-type; OST-HTH associated domain
	evm.TU.G_33.261	283846	287003	-	Protein kinase domain
	evm.TU.G_33.260	305050	305850	+	X8 domain
	evm.TU.G_33.259	306423	308741	-	S-adenosylmethionine synthetase
	evm.TU.G_33.258	316257	316779	-	N/A
	evm.TU.G_33.256	354220	355017	+	Chlorophyll A-B binding protein
	evm.TU.G_33.255	356423	356936	-	N/A
	evm.TU.G_33.254	358943	361252	-	N/A
	evm.TU.G_33.253	362406	363662	-	N/A
	evm.TU.G_33.252	368880	369461	-	WD40-like Beta Propeller
	evm.TU.G_33.251	369490	371028	-	N/A
	evm.TU.G_33.250	374385	376219	-	Membrane transport protein; Protein PIN-LIKES 2/6
	evm.TU.G_33.249	376586	379246	-	N/A
	evm.TU.G_33.248	378812	381228	-	TRM13/UPF0224 family, U11-48K-like CHHC zinc finger domain
	evm.TU.G_33.247	382188	384550	-	N/A
	evm.TU.G_33.246	387563	390781	-	N/A
	evm.TU.G_33.245	392526	393391	-	Short-chain dehydrogenase/reductase SDR
	evm.TU.G_33.244	394355	401063	-	Coatomer delta subunit; Mu homology domain
	evm.TU.G_33.243	403834	405681	+	Galactinol synthase
	evm.TU.G_33.242	407702	410348	-	N/A
	evm.TU.G_33.241	410998	414224	-	Nitrogen regulatory protein PII
	evm.TU.G_33.240	416252	418733	+	Protein of unknown function DUF952
	evm.TU.G_33.239	420505	426394	+	Bicarbonate transporter, eukaryotic
	evm.TU.G_33.238	435242	435965	-	NPR1/NH1-interacting protein
	evm.TU.G_33.237	439950	440487	-	NPR1/NH1-interacting protein
	evm.TU.G_33.236	452037	453864	-	Glycoside hydrolase, family 28; Parallel beta-helix repeat
	evm.TU.G_33.235	455315	459486	-	N/A
	evm.TU.G_33.234	463114	465869	+	Protein phosphatase 2C family
	evm.TU.G_33.233	466346	469074	-	N/A
	evm.TU.G_33.232	482126	483624	+	SANT/Myb domain
	evm.TU.G_33.231	497459	501458	-	Oxoglutarate/iron-dependent dioxygenase
	evm.TU.G_33.230	509369	511417	-	NIF system FeS cluster assembly, NifU, C-terminal
	evm.TU.G_33.229	512410	516631	-	Protein CHAPERONE-LIKE PROTEIN OF POR1-like
	evm.TU.G_33.228	517554	518003	+	Agenet domain, plant type
	evm.TU.G_33.227	518981	523062	+	Protein of unknown function DUF724
	evm.TU.G_33.226	524004	525583	+	Pentatricopeptide repeat
	evm.TU.G_33.225	525594	529979	-	DEAD/DEAH box helicase domain; Helicase, C-terminal
	evm.TU.G_33.224	544887	547487	-	Phospholipid/glycerol acyltransferase
	evm.TU.G_33.223	579647	580407	-	N/A
	evm.TU.G_33.222	580446	581887	-	Zinc finger, CCHC-type
	evm.TU.G_33.221	584848	587154	-	WRKY domain
	evm.TU.G_33.219	599590	600144	-	N/A
	evm.TU.G_33.218	604595	605644	-	Ubiquitin-conjugating enzyme E2
	evm.TU.G_33.213	635114	648045	-	N/A
	evm.TU.G_33.212	650398	703378	+	Ribonucleases P/MRP protein subunit Pop1
	evm.TU.G_33.211	703448	704960	+	Ribonucleases P/MRP protein subunit Pop1
	evm.TU.G_33.210	705681	706919	-	Pentatricopeptide repeat
	evm.TU.G_33.209	713731	718902	+	N/A
	evm.TU.G_33.208	735733	737321	-	N/A
	evm.TU.G_33.207	742415	742702	-	N/A
	evm.TU.G_33.206	760950	762951	-	N/A
	evm.TU.G_33.205	762998	764800	-	DEAD/DEAH box helicase domain; Helicase, C-terminal
	evm.TU.G_33.204	766538	769160	+	N/A
	evm.TU.G_33.203	769794	771362	+	Protein kinase domain
	evm.TU.G_33.202	774320	775944	-	AMP-binding enzyme, C-terminal domain
	evm.TU.G_33.201	780155	781846	-	AMP-dependent synthetase/ligase
	evm.TU.G_33.200	803893	806033	-	AMP-dependent synthetase/ligase
	evm.TU.G_33.199	811206	811643	+	Ribonuclease H domain
	evm.TU.G_33.198	820752	823096	+	LRAT domain
	evm.TU.G_33.197	823152	825534	-	N/A
	evm.TU.G_33.196	826424	827482	+	N/A
	evm.TU.G_33.195	827923	829724	-	Pentatricopeptide repeat
	evm.TU.G_33.194	830470	833361	-	Cytochrome P450
	evm.TU.G_33.193	833923	844448	-	AUX/IAA domain; Auxin response factor; B3 DNA binding domain
	evm.TU.G_33.192	844518	846830	+	Oxygen-evolving enhancer protein 3
	evm.TU.G_33.191	852413	854303	-	Glutathione S-transferase
	evm.TU.G_33.190	863447	869923	-	WD40 repeat
	evm.TU.G_33.189	883863	886006	+	AMP-dependent synthetase/ligase
	evm.TU.G_33.188	904947	905506	-	Amine oxidase
	evm.TU.G_33.187	905514	909444	-	Amine oxidase; Flavin amine oxidase
	evm.TU.G_33.186	913094	917029	+	SET domain
	evm.TU.G_33.185	917697	918029	+	N/A
	evm.TU.G_33.184	920153	924083	+	Glycosyl transferase, family 1; Sucrose synthase
	evm.TU.G_33.183	926327	930249	+	Glycosyl transferase, family 1; Sucrose synthase
	evm.TU.G_33.182	935642	939177	+	CDC50/LEM3 family
	evm.TU.G_33.181	939889	946347	-	N/A
	evm.TU.G_33.180	947533	951886	-	NAC domain
	evm.TU.G_33.179	965586	967432	+	N/A
	evm.TU.G_33.178	968445	971218	-	Expansin
	evm.TU.G_33.177	973161	976053	-	SANT/Myb domain
	evm.TU.G_33.176	981312	986556	+	UDPGP family
	evm.TU.G_33.175	987515	990139	-	Homeobox-leucine zipper protein GLABRA2/ANL2/PDF2/ATML1-like
	evm.TU.G_33.174	992926	994838	-	Homeobox-leucine zipper protein GLABRA2/ANL2/PDF2/ATML1-like
	evm.TU.G_33.173	995297	997224	-	Helix-turn-helix motif; Homeobox domain
	evm.TU.G_33.171	999117	1004176	-	AAA+ ATPase domain; DNA recombination and repair protein RecA
	evm.TU.G_33.170	1014360	1017015	-	N/A
	evm.TU.G_33.169	1017420	1021112	-	UbiB domain
	evm.TU.G_33.168	1025154	1026217	-	UspA
	evm.TU.G_33.166	1036146	1038746	-	TPX2
	evm.TU.G_33.165	1042991	1047493	-	Fungal lipase-like domain; Mono-/di-acylglycerol lipase, N-terminal
	evm.TU.G_33.164	1054102	1057351	+	GDSL lipase/esterase
	evm.TU.G_33.163	1090304	1092802	-	Myb-like transcription factor
	evm.TU.G_33.162	1105983	1110832	-	Small GTPase superfamily, ARF/SAR type
	evm.TU.G_33.161	1112833	1116488	-	Leucine-rich repeat-containing ; Protein kinase domain
	evm.TU.G_33.160	1123468	1125295	-	Gnk2-homologous domain
	evm.TU.G_33.159	1130134	1132320	-	NUDIX hydrolase domain
	evm.TU.G_33.158	1138610	1139728	+	N/A
	evm.TU.G_33.157	1146453	1153752	-	Condensin complex subunit 3
	evm.TU.G_33.156	1179310	1182606	+	Glutamine synthetase
	evm.TU.G_33.155	1183813	1184505	-	N/A
	evm.TU.G_33.154	1186740	1187636	-	N/A
	evm.TU.G_33.153	1189007	1190616	-	N/A
	evm.TU.G_33.152	1190641	1191333	-	N/A
	evm.TU.G_33.151	1192009	1201186	-	Tetratricopeptide repeat
	evm.TU.G_33.150	1201313	1205198	+	Pentatricopeptide repeat
	evm.TU.G_33.149	1204676	1206246	+	Increased DNA methylation 2/3-like
	evm.TU.G_33.148	1210972	1212165	+	N/A
	evm.TU.G_33.147	1213610	1214634	+	N/A
	evm.TU.G_33.146	1229004	1234582	-	Aspartic peptidase A1 family, Xylanase inhibitor
	evm.TU.G_33.145	1234659	1235462	-	N/A
	evm.TU.G_33.144	1236053	1237009	-	NB-ARC
	evm.TU.G_33.143	1237401	1237859	-	Rx, N-terminal
	evm.TU.G_33.142	1239770	1240536	-	N/A
	evm.TU.G_33.140_evm.TU.G_33.141	1251760	1257052	-	Serine hydroxymethyltransferase
	evm.TU.G_33.140	1255019	1257052	-	N/A
	evm.TU.G_33.139	1257180	1260150	+	Glutathione-dependent formaldehyde-activating enzyme/centromere protein V
	evm.TU.G_33.138	1260910	1263324	+	Membrane-associated, eicosanoid/glutathione metabolism (MAPEG) protein
	evm.TU.G_33.137	1264613	1265101	-	Molybdopterin oxidoreductase
	evm.TU.G_33.136	1265221	1269645	-	Molybdopterin oxidoreductase; NADH:ubiquinone oxidoreductase, subunit G, iron-sulphur binding
	evm.TU.G_33.135	1270268	1280213	+	Nicastrin
	evm.TU.G_33.134	1281575	1283494	+	Carbohydrate kinase PfkB
	evm.TU.G_33.133	1285984	1289295	-	Endosulphine
	evm.TU.G_33.132	1308015	1310156	+	COI1, F-box; Leucine-rich repeat, cysteine-containing subtype
	evm.TU.G_33.131	1310362	1322987	-	Protein kinase domain; Serine-threonine/tyrosine-protein kinase, catalytic domain
	evm.TU.G_33.130	1334450	1336170	+	Protein of unknown function DUF688
	evm.TU.G_33.129	1338283	1339610	+	N/A
	evm.TU.G_33.128	1348452	1348793	+	N/A
	evm.TU.G_33.126	1354516	1360163	-	Cysteine oxygenase/2-aminoethanethiol dioxygenase
	evm.TU.G_33.125	1365735	1368477	+	Multiprotein bridging factor 1, N-terminal
	evm.TU.G_33.124	1372638	1374447	-	Fungal lipase-like domain; Phospholipase A1-II
	evm.TU.G_33.123	1382137	1383913	-	Fungal lipase-like domain, Phospholipase A1-II
	evm.TU.G_33.122	1389098	1393682	+	Ribosomal protein L1/ribosomal biogenesis protein
	evm.TU.G_33.121	1396915	1399856	+	Protein kinase domain
	evm.TU.G_33.120	1408482	1409897	+	Plant peroxidase
	evm.TU.G_33.119	1424065	1430577	+	Pentatricopeptide repeat, Protein kinase domain
	evm.TU.G_33.117	1431955	1432389	+	DYW domain
	evm.TU.G_33.116	1434193	1435945	-	Aminotransferase, class I/classII
	evm.TU.G_33.115	1436614	1439731	-	Aminotransferase, class I/classII
	evm.TU.G_33.114	1443049	1447174	+	Peptidase C13, legumain
	evm.TU.G_33.113	1447406	1449382	-	N/A
	evm.TU.G_33.112	1450451	1456269	-	Chaperonin Cpn60/TCP-1 family
	evm.TU.G_33.111	1456271	1457004	-	Chaperone tailless complex polypeptide 1 (TCP-1)
	evm.TU.G_33.110	1458034	1460310	+	N/A
	evm.TU.G_33.109	1460597	1462014	-	LysM domain
	evm.TU.G_33.108	1465466	1471181	-	Chaperone tailless complex polypeptide 1 (TCP-1)
	evm.TU.G_33.107	1475611	1479343	+	3Fe-4S ferredoxin
	evm.TU.G_33.106	1480101	1483639	-	Small GTPase
	evm.TU.G_33.105	1502379	1505285	-	DYW domain
	evm.TU.G_33.104	1505728	1506732	-	Pentatricopeptide repeat
	evm.TU.G_33.103	1507695	1509005	-	AAA ATPase, AAA+ lid domain
	evm.TU.G_33.102	1509040	1509801	-	AAA+ ATPase domain
	evm.TU.G_33.101	1509827	1511233	-	N/A
	evm.TU.G_33.100	1517085	1518477	-	N/A
	evm.TU.G_33.99	1518662	1522683	-	Mpv17/PMP22
	evm.TU.G_33.98	1523954	1526038	-	F-box associated domain, type 1
	evm.TU.G_33.97	1526379	1527076	-	N/A
	evm.TU.G_33.96	1527380	1529380	+	Putative NADH dehydrogenase [ubiquinone] 1 beta subcomplex subunit 8, mitochondrial
	evm.TU.G_33.95	1532215	1535199	-	Poly(A) polymerase
	evm.TU.G_33.94	1540719	1544125	+	Ion transport domain
	evm.TU.G_33.93	1544608	1548391	+	Ankyrin repeat
	evm.TU.G_33.91	1570890	1572059	-	Putative S-adenosyl-L-methionine-dependent methyltransferase
	evm.TU.G_33.90	1599100	1603828	+	Leucine-rich repeat, typical subtype
	evm.TU.G_33.89	1603938	1605504	-	N/A
	evm.TU.G_33.88	1613651	1616236	+	Zinc finger C2H2-type
	evm.TU.G_33.87	1617228	1619290	-	DYW domain, Pentatricopeptide repeat
	evm.TU.G_33.86	1620433	1622474	-	Oxidoreductase, N-terminal
	evm.TU.G_33.85	1624023	1626530	+	Importin beta family
	evm.TU.G_33.84	1626532	1630817	+	Importin beta family
	evm.TU.G_33.83	1642683	1650337	+	N/A
	evm.TU.G_33.82	1667891	1668292	-	N/A
	evm.TU.G_33.81	1669268	1672528	-	N/A
	evm.TU.G_33.80	1678233	1685982	-	N/A
	evm.TU.G_33.79	1700355	1702654	+	Myb-like transcription factor
	evm.TU.G_33.78	1706405	1708202	+	Myb-like transcription factor
	evm.TU.G_33.77	1731621	1733016	+	Uncharacterized protein At4g22758-like
	evm.TU.G_33.76	1747721	1750186	-	Transcription factor GRAS
	evm.TU.G_33.75	1757150	1760993	+	Glutathione S-transferase
	evm.TU.G_33.74	1767999	1769215	+	N/A
	evm.TU.G_33.73	1780433	1782597	+	N/A
	evm.TU.G_33.72	1791919	1796984	+	N/A
	evm.TU.G_33.71	1800139	1810574	+	Aminoacyl-tRNA synthetase, class Ia; Valine-tRNA ligase
	evm.TU.G_33.70	1811760	1817869	+	Aminoacyl-tRNA synthetase, class Ia; Valyl-tRNA synthetase
	evm.TU.G_33.69	1819804	1819992	+	N/A
	evm.TU.G_33.68	1820128	1822549	+	Matrin/U1-C-like, C2H2-type zinc finger
	evm.TU.G_33.67	1832386	1838338	+	UbiB domain
	evm.TU.G_33.66	1841388	1841885	+	Transmembrane protein 214
	evm.TU.G_33.65	1843267	1845734	+	Transmembrane protein 214
	evm.TU.G_33.64	1850449	1851210	+	Gibberellin regulated protein
	evm.TU.G_33.63	1855999	1864612	+	N/A
	evm.TU.G_33.61	1867506	1868444	+	GTD-binding domain, Myosin-binding protein
	evm.TU.G_33.60	1868449	1868709	+	Myosin-binding protein
	evm.TU.G_33.59	1870779	1871024	-	N/A
	evm.TU.G_33.58	1873654	1875676	+	AT hook, DNA-binding motif; High mobility group protein HMGA; Linker histone H1/H5, domain H15
	evm.TU.G_33.57	1878522	1882535	-	DNA repair protein Rad4; Rad4 beta-hairpin domain
	evm.TU.G_33.56	1884033	1885467	-	N/A
	evm.TU.G_33.55	1887713	1893255	+	RNA recognition motif domain
	evm.TU.G_33.54	1896095	1896869	+	Domain of unknown function DUF775
	evm.TU.G_33.53	1904686	1906029	-	EF-hand domain
	evm.TU.G_33.52	1911530	1917053	+	Carbohydrate kinase PfkB; Ribokinase/fructokinase
	evm.TU.G_33.51	1919393	1919650	+	EF-hand domain
	evm.TU.G_33.50	1921639	1924117	-	Protein kinase domain
	evm.TU.G_33.49	1924226	1927562	+	N/A
	evm.TU.G_33.48	1927640	1928861	+	Orotidine 5'-phosphate decarboxylase domain
	evm.TU.G_33.47	1929142	1930917	+	Orotidine 5'-phosphate decarboxylase domain
	evm.TU.G_33.45	1931351	1932084	-	Pentatricopeptide repeat
	evm.TU.G_33.44	1934823	1937888	+	Double-stranded RNA-binding domain
	evm.TU.G_33.43	1942530	1947970	-	N/A
	evm.TU.G_33.42	1952330	1953753	+	Myc-type, basic helix-loop-helix (bHLH) domain
	evm.TU.G_33.41	1956001	1959794	+	Armadillo
	evm.TU.G_33.40	1960343	1960969	-	N/A
	evm.TU.G_33.39	1961691	1966107	-	Aminoacyl-tRNA synthetase, class Ia; Valine-tRNA ligase
	evm.TU.G_33.38	1966243	1967961	-	Aminoacyl-tRNA synthetase, class Ia
	evm.TU.G_33.37	1969286	1985300	-	N/A
	evm.TU.G_33.36	1988924	2004867	+	Phosphatidylinositol kinase
	evm.TU.G_33.35	2006913	2007709	-	N/A
	evm.TU.G_33.34	2012475	2013109	-	N/A
	evm.TU.G_33.33	2036283	2036723	+	N/A
	evm.TU.G_33.28	2140771	2141086	+	N/A
	evm.TU.G_33.26	2194968	2195295	-	N/A
	evm.TU.G_33.25	2195381	2195845	-	Zinc knuckle CX2CX4HX4C
	evm.TU.G_33.24	2195929	2196342	-	Domain of unknown function DUF4283
	evm.TU.G_33.23	2198834	2200015	+	F-box associated domain, type 1
	evm.TU.G_33.22	2252561	2253388	+	S17-RNase
	evm.TU.G_33.19	2475161	2476342	+	F-box associated domain, type 1
	evm.TU.G_33.18	2523193	2527551	+	N/A
	evm.TU.G_33.17	2531000	2531858	+	N/A
	evm.TU.G_33.16	2531896	2539741	+	Endonuclease III-like, iron-sulphur cluster loop motif
	evm.TU.G_33.15	2540551	2541638	+	Demeter, RRM-fold domain
	evm.TU.G_33.14	2588005	2593916	+	N/A
	evm.TU.G_33.12	2602781	2604022	+	F-box associated domain, type 1
	evm.TU.G_33.11	2642389	2642851	+	Isopropylmalate dehydrogenase-like domain
	evm.TU.G_33.10	2644819	2645571	+	Uncharacterized protein At4g02000-like
	evm.TU.G_33.8	2674218	2675775	+	N/A
	evm.TU.G_33.5	2692920	2694104	+	F-box associated domain, type 1
	evm.TU.G_33.4	2710759	2711952	+	F-box associated domain, type 1
	evm.TU.G_33.3	2734769	2743740	+	Glycoside hydrolase family 17
	evm.TU.G_33.300	2744491	2745537	-	Auxin efflux carrier
	evm.TU.G_33.301	2780203	2781387	-	F-box associated domain, type 1
	evm.TU.G_33.302	2790492	2790936	-	N/A
	evm.TU.G_33.303	2838552	2839287	+	N/A
	evm.TU.G_33.306	2944693	2948843	-	Thiamine pyrophosphate enzyme, N-terminal TPP-binding domain
	evm.TU.G_33.310	2970881	2988570	-	DNA ligase, ATP-dependent
	evm.TU.G_33.311	2994985	2999893	-	Ankyrin repeat, Serine-threonine/tyrosine-protein kinase catalytic domain
	evm.TU.G_33.312	3035547	3045674	-	N/A
	evm.TU.G_33.313	3048417	3049423	+	Transcription factor CBF/NF-Y
	evm.TU.G_33.314	3049966	3050986	-	Zinc finger, CCCH-type
	evm.TU.G_33.316	3069213	3070298	+	Transcription factor, MADS-box
	evm.TU.G_33.317	3078420	3082371	-	Phosphatidic acid phosphatase type 2/haloperoxidase
	evm.TU.G_33.319	3083884	3088611	+	N/A
	evm.TU.G_33.318	3085733	3086591	-	Protein kinase domain
	evm.TU.G_33.320	3090244	3090590	+	N/A
	evm.TU.G_33.322	3116635	3119038	+	N/A
	evm.TU.G_33.324	3136227	3144660	+	LisH dimerisation motif
	evm.TU.G_33.325	3144835	3146406	+	N/A
	evm.TU.G_33.326	3185321	3188224	+	N/A
	evm.TU.G_33.330	3216977	3218101	-	N/A
	evm.TU.G_33.333	3251407	3254230	-	Thioredoxin domain
	evm.TU.G_33.335	3261586	3262796	+	N/A
	evm.TU.G_33.337	3285649	3300303	+	N/A
	evm.TU.G_33.338	3301515	3302340	+	N/A
	evm.TU.G_33.340	3307862	3308433	-	N/A
	evm.TU.G_33.341	3310814	3312155	+	N/A
	evm.TU.G_33.342	3314288	3318364	+	N/A
	evm.TU.G_33.343	3322312	3322983	+	N/A
	evm.TU.G_33.344	3323587	3327224	-	Fatty acid hydroxylase
	evm.TU.G_33.345	3334302	3336050	-	Glycosyl transferase, family 14
	evm.TU.G_33.347	3385986	3392431	-	Sugar/inositol transporter
	evm.TU.G_33.348	3403421	3404393	-	N/A
	evm.TU.G_33.349	3431786	3432738	+	Tryptophan synthase, alpha chain
	evm.TU.G_33.350	3436057	3437795	+	Tryptophan synthase, alpha chain
	evm.TU.G_33.351	3440014	3444341	+	Peptidyl-tRNA hydrolase
	evm.TU.G_33.352	3445562	3446592	+	N/A
	evm.TU.G_33.353	3447140	3452158	-	N/A
	evm.TU.G_33.354	3452454	3452828	-	N/A
	evm.TU.G_33.355	3456265	3457890	-	N/A
	evm.TU.G_33.356	3480891	3497386	+	N/A
	evm.TU.G_33.357	3510326	3513596	+	Mannose-6-phosphate isomerase, type I
	evm.TU.G_33.358	3514504	3520545	-	N/A
	evm.TU.G_33.359	3522752	3527149	-	Alpha/beta hydrolase fold-1
	evm.TU.G_33.360	3529227	3530939	+	N/A
	evm.TU.G_33.361	3534603	3536117	-	Ribulose bisphosphate carboxylase, small chain
	evm.TU.G_33.362	3545743	3547757	+	AP2/ERF domain
	evm.TU.G_33.363	3551324	3555538	-	Tetratricopeptide repeat-containing domain; RNA-processing protein, HAT helix
	evm.TU.G_33.364	3557886	3561126	+	Sugar/inositol transporter
	evm.TU.G_33.365	3562599	3564870	+	Epoxide hydrolase-like
	evm.TU.G_33.366	3565244	3567234	+	Epoxide hydrolase-like
	evm.TU.G_33.368	3589676	3592826	+	N/A
	evm.TU.G_33.369	3593130	3595194	-	Zinc finger, B-box
	evm.TU.G_33.371	3637485	3639810	-	Expansin/Lol pI
	evm.TU.G_33.372	3644343	3649460	-	N/A
	evm.TU.G_33.373	3650235	3653626	-	Pentatricopeptide repeat
	evm.TU.G_33.375	3664310	3669424	+	AAA+ ATPase domain
	evm.TU.G_33.376	3669748	3670545	-	N/A
	evm.TU.G_33.378	3674536	3677757	+	N/A
	evm.TU.G_33.379_evm.TU.G_33.380	3678507	3681177	+	N/A
	evm.TU.G_33.381	3686694	3687875	-	N/A
	evm.TU.G_33.382	3690148	3692249	-	Zinc finger, RING-type
	evm.TU.G_33.384	3704015	3704422	+	Harbinger transposase-derived protein, plant
HFHT1 （Malus domestica S9-locus）	HF32374	28582369	28582879	+	N/A
	HF32373	28584637	28587553	+	N/A
	HF32372	28591370	28591929	+	N/A
	HF32371	28591937	28596724	+	O-acyltransferase, WSD1, N-terminal
	HF32370	28604160	28614515	+	Protein kinase domain
	HF32369	28634667	28635267	+	Ribosomal protein S5 domain 2-type fold, subgroup
	HF32368	28636093	28640879	+	O-acyltransferase, WSD1, N-terminal
	HF32367	28653223	28657465	+	Bulb-type lectin domain
	HF32366	28659364	28659984	-	Myc-type, basic helix-loop-helix (bHLH) domain
	HF32365	28672922	28674148	-	Myc-type, basic helix-loop-helix (bHLH) domain
	HF32364	28682151	28682393	+	N/A
	HF32363	28717569	28718835	-	Protein of unknown function PDDEXK-like
	HF32362	28732844	28733614	+	Ubiquitin domain
	HF32361	28734516	28735682	-	Protein kinase domain
	HF32360	28739724	28744217	-	Protein kinase domain
	HF32359	28756723	28762471	+	Inorganic pyrophosphatase
	HF32358	28769345	28773286	+	Glycoside hydrolase, family 5
	HF32357	28774161	28774904	-	N/A
	HF32356	28780391	28786841	+	Ubiquitin-conjugating enzyme E2
	HF32355	28789651	28804682	-	EF-hand domain
	HF32354	28808267	28813582	-	Glycosyl transferase, family 48
	HF32353	28823778	28826550	-	UBA-like domain DUF1421
	HF32352	28838821	28846249	-	GHMP kinase N-terminal domain
	HF32351	28849922	28850527	+	Lumazine-binding protein
	HF32350	28858066	28859064	+	N/A
	HF32349	28862724	28864103	-	ClpP/crotonase-like domain superfamily
	HF32348	28926400	28929016	-	Pentatricopeptide repeat
	HF32347	28930440	28953700	-	ATPase, AAA-type, core
	HF32346	28964232	28982706	+	Pentatricopeptide repeat
	HF32345	28996853	29007536	+	Protein of unknown function DUF247, plant
	HF32344	29008744	29009010	-	N/A
	HF32343	29009484	29017708	-	Clathrin light chain
	HF32342	29024283	29025896	+	B-box-type zinc finger
	HF32341	29026846	29029557	-	Yif1 family
	HF32340	29034748	29034987	-	N/A
	HF32339	29040124	29042317	+	Amino acid transporter, transmembrane domain
	HF32338	29050966	29057452	-	Alpha/beta hydrolase fold-1
	HF32337	29061187	29063407	-	Sugar/inositol transporter
	HF32336	29070112	29073192	+	Ubiquitin domain
	HF32335	29079490	29080812	-	AP2/ERF domain
	HF32334	29090473	29091562	+	Ribulose bisphosphate carboxylase small chain, domain
	HF32333	29095372	29096256	-	N/A
	HF32332	29099083	29104097	+	Alpha/beta hydrolase fold-1
	HF32331	29107963	29113479	+	Alpha/beta hydrolase fold-1
	HF32330	29115282	29118069	-	Mannose-6-phosphate isomerase, type I
	HF32329	29156366	29160819	-	N/A
	HF32328	29173686	29174486	+	N/A
	HF32327	29179770	29185045	+	Domain of unknown function DUF4378
	HF32326	29185674	29186354	-	N/A
	HF32325	29187767	29192104	-	Peptidyl-tRNA hydrolase
	HF32324	29199599	29207348	-	(2R)-phospho-3-sulpholactate synthase, ComA
	HF32323	29208686	29236265	+	Terpene synthase, conserved site
	HF32322	29250556	29256695	-	Terpenoid cyclases/protein prenyltransferase alpha-alpha toroid
	HF32321	29259275	29267218	+	Terpene synthase, conserved site
	HF32320	29275227	29281066	-	PFTB repeat
	HF32319	29312324	29313148	-	Tryptophan synthase, alpha chain
	HF32318	29350822	29356318	+	Sugar/inositol transporter
	HF32317	29363797	29370582	+	N/A
	HF32316	29370651	29370939	+	N/A
	HF32315	29414470	29417091	-	Sugar/inositol transporter
	HF32314	29434533	29444938	+	N/A
	HF32313	29444958	29445224	+	N/A
	HF32312	29453265	29455368	+	Glycosyl transferase, family 14
	HF32311	29460408	29463924	+	Fatty acid hydroxylase
	HF32310	29469342	29473391	-	Serine aminopeptidase, S33
	HF32309	29476988	29477482	-	N/A
	HF32308	29485553	29488131	-	Protein kinase domain
	HF32307	29491599	29494211	-	EGF-like domain
	HF32306	29497004	29497576	-	Wall-associated receptor kinase, C-terminal
	HF32305	29499647	29501771	-	Serine-threonine/tyrosine-protein kinase, catalytic domain
	HF32304	29501813	29507568	-	N/A
	HF32303	29512943	29523201	-	Wall-associated receptor kinase, C-terminal
	HF32302	29523224	29523953	-	N/A
	HF32301	29524315	29526203	+	Thioredoxin
	HF32300	29537827	29540011	-	Peptidase C26
	HF32299	29543197	29551094	-	N/A
	HF32298	29551670	29562764	-	Tetratricopeptide-like helical domain superfamily
	HF32297	29568744	29569732	+	N/A
	HF32296	29578355	29581099	-	Armadillo-type fold
	HF32295	29581138	29598568	-	Serine-threonine/tyrosine-protein kinase, catalytic domain
	HF32294	29650870	29660959	-	Armadillo-like helical
	HF32293	29660960	29666466	-	Serine-threonine/tyrosine-protein kinase, catalytic domain
	HF32292	29708849	29714997	-	Armadillo-like helical
	HF32291	29738106	29739263	-	Thaumatin family
	HF32290	29774040	29774243	+	N/A
	HF32289	29774247	29782943	+	Protein kinase domain
	HF32288	29798767	29802300	+	Phosphatidic acid phosphatase type 2/haloperoxidase
	HF32287	29815719	29816810	-	Transcription factor, MADS-box
	HF32286	29829266	29830292	+	Zinc finger, CCCH-type
	HF32285	29830836	29831828	-	Transcription factor CBF/NF-Y/archaeal histone domain
	HF32284	29846781	29849018	-	N/A
	HF32283	29883107	29884312	+	F-box associated domain, type 1
	HF32282	29898879	29901192	-	N/A
	HF32281	29938446	29939843	-	N/A
	HF32280	29947874	29949082	-	N/A
	HF32279	29982731	29990425	-	TPP-binding enzyme, conserved site
	HF32278	29990944	29993027	+	N/A
	HF32277	29994252	29996366	-	Histone chaperone ASF1-like
	HF32276	30012733	30032868	-	DNA ligase, ATP-dependent
	HF32275	30034500	30035105	-	Protein of unknown function DUF4228, plant
	HF32274	30080027	30084690	-	Protein kinase domain
	HF32273	30103490	30103759	-	Ribonuclease H domain
	HF32272	30108163	30108773	+	N/A
	HF32271	30133637	30137558	+	Methyltransferase domain
	HF32270	30180034	30182623	+	N/A
	HF32269	30192204	30202364	+	DNA glycosylase
	HF32268	30202452	30203100	+	Demeter, RRM-fold domain
	HF32267	30203117	30203709	+	N/A
	HF32266	30214546	30217446	+	N/A
	HF32265	30319347	30320156	+	N/A
	HF32264	30519700	30520884	-	F-box associated domain, type 1
	HF32263	30578166	30578456	+	N/A
	HF32262	30683798	30684118	+	N/A
	HF32261	30781164	30788580	-	F-box domain
	S9-RNase	30891704	30890874
	HF32260	30951834	30953081	-	Ribonuclease H domain
	HF32259	30982066	30982473	+	N/A
	HF32258	31035340	31036531	-	Aminoacyl-tRNA synthetase, class II (D/K/N)
	HF32257	31040007	31041153	-	N/A
	HF32256	31049863	31050396	-	N/A
	HF32255	31114369	31115038	-	Ribonuclease H domain
	HF32254	31133400	31133882	+	N/A
	HF32253	31137323	31150146	-	Phosphatidylinositol 3-/4-kinase, catalytic domain
	HF32252	31164369	31164676	+	N/A
	HF32251	31165243	31196014	+	Aminoacyl-tRNA synthetase, class I, conserved site
	HF32250	31196891	31199912	-	Armadillo
	HF32249	31202252	31203652	-	Myc-type, basic helix-loop-helix (bHLH) domain
	HF32248	31219102	31221824	-	Double-stranded RNA-binding domain
	HF32247	31224948	31226537	+	Pentatricopeptide repeat
	HF32246	31226839	31229057	-	Orotidine 5'-phosphate decarboxylase domain
	HF32245	31229067	31229327	-	Phosphoribosyltransferase-like
	HF32244	31235979	31238457	+	Protein kinase domain
	HF32243	31240073	31240330	-	EF-hand domain
	HF32242	31242076	31247170	-	Ribokinase/fructokinase
	HF32241	31259519	31259983	+	EF-hand domain
	HF32240	31272558	31279508	-	RNA recognition motif domain
	HF32239	31282139	31293660	+	DNA repair protein Rad4
	HF32238	31302944	31304555	-	High mobility group protein HMGA
	HF32237	31317988	31330536	-	GTD-binding domain
	HF32236	31335873	31336618	-	Gibberellin regulated protein
	HF32235	31359513	31363421	-	Transmembrane protein 214
	HF32234	31368900	31373469	-	Protein kinase domain
	HF32233	31375785	31376174	+	Cytochrome P450
	HF32232	31386776	31393239	+	N/A
	HF32231	31393267	31393578	+	Cytochrome P450
	HF32230	31397184	31399839	-	Zinc finger C2H2 superfamily
	HF32229	31400445	31414826	-	Aminoacyl-tRNA synthetase, class Ia
	HF32228	31418053	31418607	+	N/A
	HF32227	31419356	31420885	-	Aminoacyl-tRNA synthetase, class I, conserved site
	HF32226	31424263	31427249	-	Zinc finger, FYVE/PHD-type
	HF32225	31429041	31431262	-	rRNA-processing protein Fcf1/Utp23
	HF32224	31438116	31439055	+	N/A
	HF32223	31442950	31443934	-	N/A
	HF32222	31450980	31451984	+	Polyprenyl synthetase
	HF32221	31452232	31461702	-	Glutathione S-transferase, N-terminal
	HF32220	31471988	31473742	+	Transcription factor GRAS
	HF32219	31485891	31486726	-	Uncharacterized protein At4g22758-like
	HF32218	31493951	31503647	+	C2 domain
	HF32217	31506786	31507475	+	N/A
	HF32216	31527339	31539869	+	SANT/Myb domain
	HF32215	31548971	31549313	-	SANT/Myb domain
	HF32214	31561086	31561615	-	Alcohol dehydrogenase, zinc-type, conserved site
	HF32213	31575019	31578423	+	N/A
	HF32212	31583708	31584264	-	Myb-like transcription factor
	HF32211	31664900	31667784	-	Aspartic peptidase A1 family
	HF32210	31674211	31681167	-	Myb domain, plants
	HF32209	31684866	31685326	+	N/A
	HF32208	31690525	31691158	+	N/A
	HF32207	31712546	31713901	+	Remorin, N-terminal
	HF32206	31727913	31734066	-	HEAT repeat
	HF32205	31736153	31744376	+	Oxidoreductase, N-terminal
	HF32204	31744874	31745641	-	Zinc finger C2H2-type
	HF32203	31752627	31753967	+	U box domain
	HF32202	31754353	31758544	-	Protein kinase domain
	HF32201	31766963	31768419	+	Putative S-adenosyl-L-methionine-dependent methyltransferase
	HF32200	31780174	31781052	+	B-box-type zinc finger
	HF32199	31781499	31782284	-	N/A
	HF32198	31782442	31782710	-	N/A
	HF32197	31789970	31796536	-	Cyclic nucleotide-binding domain
	HF32196	31819086	31821221	+	Polymerase, nucleotidyl transferase domain
	HF32195	31825912	31826289	-	Putative NADH dehydrogenase [ubiquinone] 1 beta subcomplex subunit 8, mitochondrial
	HF32194	31827099	31829853	+	F-box domain
	HF32193	31842543	31847043	+	Zinc finger, RING-type
	HF32192	31852605	31854947	+	Peptidase M41
	HF32191	31855990	31859815	+	Pentatricopeptide repeat
	HF32190	31860776	31861066	-	N/A
	HF32189	31892169	31894825	+	Small GTPase
	HF32188	31895975	31899839	-	3Fe-4S ferredoxin
	HF32187	31905583	31925566	+	Chaperonin TCP-1, conserved site
	HF32186	31926090	31927772	+	Galactose mutarotase-like domain superfamily
	HF32185	31928242	31929196	-	Peptidase C13, legumain
	HF32184	31932620	31933205	-	Peptidase C13, legumain
	HF32183	31938180	31943972	+	Aspartate/other aminotransferase
	HF32182	31945339	31954436	-	Protein kinase domain
	HF32181	31956503	31958049	-	Plant peroxidase
	HF32180	31971596	31972384	-	Plant peroxidase
	HF32179	31982535	31985734	-	Protein kinase domain
	HF32178	31988303	31988864	-	N/A
	HF32177	31989856	31993751	-	Ribosomal protein L1, 3-layer alpha/beta-sandwich
	HF32176	31996668	31996862	-	Phospholipase A1-II
	HF32175	31997667	31997882	-	N/A
	HF32174	32005774	32006249	-	N/A
	HF32173	32009692	32010012	-	N/A
	HF32172	32015702	32032827	-	Cro/C1-type helix-turn-helix domain
	HF32171	32045940	32051277	-	Protein kinase domain
	HF32170	32058398	32062269	+	RmlC-like cupin domain superfamily
	HF32169	32069044	32069376	-	N/A
	HF32168	32069948	32070922	-	N/A
	HF32167	32070961	32075520	-	Protein of unknown function DUF688
	HF32166	32092906	32102587	+	Protein kinase domain
	HF32165	32103017	32105182	-	F-box domain
	HF32164	32111272	32111519	-	N/A
	HF32163	32112979	32114884	+	Endosulphine
	HF32162	32118891	32120550	-	Carbohydrate/puine kinase, PfkB, conserved site
	HF32161	32122128	32132477	-	Nicastrin
	HF32160	32132893	32137824	+	NADH:ubiquinone oxidoreductase, 75kDa subunit, conserved site
	HF32159	32139738	32141470	-	Membrane-associated, eicosanoid/glutathione metabolism (MAPEG) protein
	HF32158	32162134	32162502	-	Glutathione-dependent formaldehyde-activating enzyme/centromere protein V
	HF32157	32164495	32168008	+	Serine hydroxymethyltransferase
	HF32156	32168977	32169342	-	Concanavalin A-like lectin/glucanase domain superfamily
	HF32155	32170918	32177567	+	Rx, N-terminal
	HF32154	32179401	32180795	+	Aspartic peptidase A1 family
	HF32153	32192574	32194105	+	Cytochrome c oxidase biogenesis protein Cmc1-like
	HF32152	32194968	32200468	-	Alpha crystallin/Hsp20 domain
	HF32151	32200699	32219865	+	Tetratricopeptide-like helical domain superfamily
	HF32150	32221228	32224136	-	Glutamine synthetase, catalytic domain
	HF32149	32267333	32274059	+	Armadillo-like helical
	HF32148	32282300	32283536	+	NUDIX hydrolase domain
	HF32147	32289150	32290839	+	Gnk2-homologous domain
	HF32146	32312462	32314072	+	Alpha crystallin/Hsp20 domain
	HF32145	32316668	32319563	+	Protein kinase domain
	HF32144	32324348	32325639	+	Small GTP-binding protein domain
	HF32143	32336692	32337757	+	N/A
	HF32142	32340327	32343222	+	Protein kinase domain
	HF32141	32348007	32349298	+	Small GTP-binding protein domain
	HF32140	32351994	32352452	-	N/A
	HF32139	32353832	32354326	-	N/A
	HF32138	32383897	32390753	+	N/A
	HF32137	32394755	32397069	+	SANT/Myb domain
	HF32136	32444082	32446033	-	GDSL lipase/esterase
	HF32135	32447631	32448092	-	N/A
	HF32134	32452895	32465001	+	Fungal lipase-like domain
	HF32133	32481462	32482549	+	TPX2
	HF32132	32511327	32512699	+	N/A
	HF32131	32514177	32527604	+	UbiB domain
	HF32130	32532269	32536360	-	Isocitrate dehydrogenase NADP-dependent
	HF32129	32537586	32540092	+	DNA recombination and repair protein RecA
	HF32128	32543228	32552334	+	Homeobox domain
	HF32127	32555917	32557322	-	Transcription initiation Spt4
	HF32126	32558346	32563232	-	UDPGP family
	HF32125	32572699	32572972	-	N/A
	HF32124	32580512	32583384	+	SANT/Myb domain
	HF32123	32583943	32606675	-	N/A
	HF32122	32621631	32623093	+	N/A
	HF32121	32626394	32628412	+	Expansin
	HF32120	32628523	32628900	-	N/A
	HF32119	32630538	32631647	-	N/A
	HF32118	32639204	32640270	+	Glutathione S-transferase, N-terminal
	HF32117	32645910	32669125	+	NAC domain
	HF32116	32670363	32679732	-	Sucrose synthase
	HF32115	32679741	32692001	-	Sucrose synthase
	HF32114	32694409	32698979	-	SET domain
	HF32113	32702399	32707003	+	Flavin amine oxidase
	HF32112	32727556	32729550	-	AMP-dependent synthetase/ligase
	HF32111	32733624	32733903	-	N/A
	HF32110	32751064	32765748	+	G-protein, beta subunit
	HF32109	32774782	32776133	+	Glutathione S-transferase, N-terminal
	HF32108	32783040	32783581	-	N/A
	HF32107	32785013	32798701	+	PB1 domain
	HF32106	32800453	32802033	+	Pentatricopeptide repeat
	HF32105	32804068	32804667	-	N/A
	HF32104	32805698	32807981	+	N/A
	HF32103	32808666	32810625	-	LRAT-like domain
	HF32102	32838921	32839402	+	N/A
	HF32101	32846707	32848365	+	AMP-dependent synthetase/ligase
	HF32100	32852916	32855101	+	Ribonucleases P/MRP protein subunit Pop1
	HF32099	32858994	32863354	+	Protein kinase-like domain superfamily
	HF32098	32874705	32878127	-	N/A
	HF32097	32881342	32883033	+	AMP-dependent synthetase/ligase
	HF32096	32886634	32892152	-	Protein kinase domain
	HF32095	32893186	32898174	+	ATP-dependent RNA helicase DEAD-box, conserved site
	HF32094	32901252	32907693	+	Toll/interleukin-1 receptor homology (TIR) domain
	HF32093	32908197	32908463	-	N/A
	HF32092	32910809	32912595	-	N/A
	HF32091	32912640	32915789	-	Galactose mutarotase-like domain superfamily
	HF32090	32916729	32919840	-	N/A
	HF32089	32919960	32921357	-	N/A
	HF32088	32926387	32927770	-	N/A
	HF32087	32930837	32933957	-	Phosphoenolpyruvate carboxykinase, ATP-utilising
	HF32086	32939015	32940444	+	N/A
	HF32085	32948399	32948953	+	N/A
	HF32084	32949544	32953480	+	Toll/interleukin-1 receptor homology (TIR) domain
	HF32083	32955822	32957086	+	Leucine-rich repeat
	HF32082	32957656	32957924	-	N/A
	HF32081	32961248	32962612	-	N/A
	HF32080	32971686	32974133	-	N/A
	HF32079	32983241	32989630	+	Translation initiation factor 3, subunit 12, N-terminal, eukaryotic
	HF32078	32989947	32990533	+	Glycoside hydrolase, family 14
	HF32077	32995243	32996272	-	N/A
Gala Chr17A (Malus domestica S5-locus)	Mdg_17A021640	27572175	27587373	-	Two pore calcium channel protein 1
	Mdg_17A021650	27604710	27610307	-	Callose synthase 12-like
	Mdg_17A021660	27620234	27623075	-	N/A
	Mdg_17A021670	27624941	27626099	-	CASP-like protein 1C1
	Mdg_17A021680	27627972	27632749	-	Phosphomevalonate kinase, peroxisomal-like
	Mdg_17A021690	27636913	27637722	+	Riboflavin synthase-like
	Mdg_17A021700	27645397	27646397	+	N/A
	Mdg_17A021710	27649972	27650587	-	3-hydroxyisobutyryl-CoA hydrolase, mitochondrial-like isoform X1
	Mdg_17A021720	27654456	27655521	-	GPI-anchored protein LLG1-like
	Mdg_17A021730	27657192	27661226	-	N/A
	Mdg_17A021740	27695652	27697774	+	E3 ubiquitin-protein ligase RMA1H1-like
	Mdg_17A021750	27715376	27717992	-	Pentatricopeptide repeat-containing protein At2g20710, mitochondrial-like
	Mdg_17A021760	27719536	27722039	-	N/A
	Mdg_17A021770	27726721	27727112	+	Signaling peptide TAXIMIN 2
	Mdg_17A021780	27728240	27742680	-	Cell division control protein 48 homolog C-like
	Mdg_17A021790	27753208	27761827	+	Pentatricopeptide repeat-containing protein At4g21300-like
	Mdg_17A021800	27785838	27796520	+	Putative UPF0481 protein At3g02645
	Mdg_17A021810	27797714	27798461	-	Clathrin light chain 1
	Mdg_17A021820	27798468	27806692	-	Clathrin light chain 1-like
	Mdg_17A021830	27813267	27814880	+	COL domain class transcription factor
	Mdg_17A021840	27815830	27818541	-	YIF1B-like
	Mdg_17A021850	27829327	27831463	+	Amino acid transporter AVT1I-like
	Mdg_17A021860	27835097	27836717	-	Ubiquitin-protein ligase MIEL1-like
	Mdg_17A021870	27840112	27846680	-	Bifunctional epoxide hydrolase 2-like
	Mdg_17A021880	27850328	27852548	-	Probable polyol transporter 4
	Mdg_17A021890	27855299	27856270	-	Uncharacterized protein LOC114824095
	Mdg_17A021900	27856415	27859144	-	Uncharacterized protein LOC114824095
	Mdg_17A021910	27859253	27872952	+	STABILIZED1-like
	Mdg_17A021920	27890233	27891370	+	Ribulose bisphosphate carboxylase small chain, chloroplastic
	Mdg_17A021930	27894640	27895562	-	N/A
	Mdg_17A021940	27898732	27903379	+	Caffeoylshikimate esterase-like isoform X1
	Mdg_17A021950	27907242	27918579	+	PON42776.1Alpha/beta hydrolase fold
	Mdg_17A021960	27920642	27923468	-	Mannose-6-phosphate isomerase 1-like
	Mdg_17A021970	27951531	27951926	-	Uncharacterized protein LOC103405685 isoform X3
	Mdg_17A021980	27951947	27952577	-	N/A
	Mdg_17A021990	27959640	27964754	-	Peptidase_M50B domain-containing protein
	Mdg_17A022000	27978619	27979419	+	N/A
	Mdg_17A022010	27984697	27989958	+	N/A
	Mdg_17A022020	27990589	27996876	-	chloroplastic group IIB intron splicing facilitator CRS2-B, chloroplastic-like
	Mdg_17A022030	28023828	28031239	+	Beta-amyrin synthase
	Mdg_17A022040	28037157	28042550	-	Cycloartenol synthase-like
	Mdg_17A022050	28048280	28049314	-	TMV resistance protein N-like isoform X1
	Mdg_17A022060	28064376	28071041	+	Beta-amyrin synthase-like
	Mdg_17A022070	28072494	28075885	+	N/A
	Mdg_17A022080	28076682	28088601	-	Cycloartenol synthase-like
	Mdg_17A022090	28089301	28093021	-	N/A
	Mdg_17A022100	28111905	28112921	+	N/A
	Mdg_17A022110	28127387	28128652	-	Tryptophan synthase alpha chain-like
	Mdg_17A022120	28158128	28163626	+	Plastidic glucose transporter 4-like
	Mdg_17A022130	28177460	28178545	+	N/A
	Mdg_17A022140	28204545	28207166	-	Putative polyol transporter 1
	Mdg_17A022150	28217620	28220241	-	Putative polyol transporter 1
	Mdg_17A022160	28247374	28248128	+	Hypothetical protein DVH24_030982
	Mdg_17A022170	28248148	28256247	+	N/A
	Mdg_17A022180	28256455	28258558	+	Glycosyltransferase BC10-like
	Mdg_17A022190	28273597	28275317	+	Delta(7)-sterol-C5(6)-desaturase-like
	Mdg_17A022200	28296749	28300787	-	Alpha/beta hydrolase domain-containing protein 17B-like
	Mdg_17A022210	28304697	28305191	-	N/A
	Mdg_17A022220	28311757	28322104	-	LEAF RUST 10 DISEASE-RESISTANCE LOCUS RECEPTOR-LIKE PROTEIN KINASE-like 1.4 isoform X4
	Mdg_17A022230	28324895	28325689	-	LEAF RUST 10 DISEASE-RESISTANCE LOCUS RECEPTOR-LIKE PROTEIN KINASE-like 1.3 isoform X1
	Mdg_17A022240	28327537	28329662	-	G-type lectin S-receptor-like serine/threonine-protein kinase At1g61550
	Mdg_17A022250	28337658	28339118	+	N/A
	Mdg_17A022260	28341364	28342236	-	G-type lectin S-receptor-like serine/threonine-protein kinase At1g61550
	Mdg_17A022270	28343956	28357584	-	G-type lectin S-receptor-like serine/threonine-protein kinase At1g61550
	Mdg_17A022280	28358256	28360386	+	Thioredoxin-like protein HCF164, chloroplastic
	Mdg_17A022290	28371855	28373865	-	Putative glutamine amidotransferase GAT1_2.1
	Mdg_17A022300	28377227	28402758	-	TONSOKU-like isoform X1
	Mdg_17A022310	28423569	28449832	-	RAB11-binding protein RELCH homolog isoform X3
	Mdg_17A022320	28496056	28499384	-	RAB11-binding protein RELCH homolog isoform X3
	Mdg_17A022330	28500549	28516385	-	RAB11-binding protein RELCH homolog isoform X3
	Mdg_17A022340	28545569	28560294	-	RAB11-binding protein RELCH-like isoform X1
	Mdg_17A022350	28575750	28576916	-	Thaumatin-like protein 1a
	Mdg_17A022360	28589835	28590292	-	Transcription initiation factor TFIID subunit 8-like
	Mdg_17A022370	28613957	28615995	+	PLASTID MOVEMENT IMPAIRED 15
	Mdg_17A022380	28618724	28621165	+	Receptor protein kinase-like protein ZAR1
	Mdg_17A022390	28633692	28637242	+	Lipid phosphate phosphatase 2-like isoform X2
	Mdg_17A022400	28650657	28651742	-	Agamous-like MADS-box protein AGL14
	Mdg_17A022410	28664466	28665492	+	Zinc finger CCCH domain-containing protein 14-like
	Mdg_17A022420	28666182	28667937	-	Nuclear transcription factor Y subunit C-2-like
	Mdg_17A022430	28687647	28688887	-	N/A
	Mdg_17A022440	28693708	28694713	+	Putative RNA-directed DNA polymerase (Reverse transcriptase)
	Mdg_17A022450	28700719	28707338	-	N/A
	Mdg_17A022460	28708535	28709722	+	F-box/kelch-repeat protein At3g06240-like
	Mdg_17A022470	28734329	28735513	-	F-box/kelch-repeat protein At3g06240
	Mdg_17A022480	28736423	28739081	+	F-box/LRR-repeat/kelch-repeat protein At1g09650
	Mdg_17A022490	28757445	28764087	+	N/A
	Mdg_17A022500	28806136	28807665	-	N/A
	Mdg_17A022510	28812299	28812584	-	N/A
	Mdg_17A022520	28812773	28817322	+	N/A
	Mdg_17A022530	28817461	28819312	+	N/A
	Mdg_17A022540	28822773	28823528	+	Uncharacterized protein LOC103400267
	Mdg_17A022550	28824783	28834221	-	2-hydroxyacyl-CoA lyase
	Mdg_17A022560	28834615	28845771	+	N/A
	Mdg_17A022570	28839260	28841545	-	Uncharacterized protein LOC103415096
	Mdg_17A022580	28841573	28843225	-	Putative RNA-directed DNA polymerase
	Mdg_17A022590	28843336	28844949	-	Uncharacterized protein LOC103957017
	Mdg_17A022600	28846996	28849107	-	Probable histone chaperone ASF1A
	Mdg_17A022610	28851596	28857498	-	N/A
	Mdg_17A022620	28859062	28877313	-	DNA ligase 6-like
	Mdg_17A022630	28878939	28879544	-	N/A
	Mdg_17A022640	28896566	28913079	-	Integrin-linked protein kinase 1-like
	Mdg_17A022650	28914804	28917529	-	Hypothetical protein DVH24_002110
	Mdg_17A022660	28917226	28919779	+	N/A
	Mdg_17A022670	28923715	28924644	+	N/A
	Mdg_17A022680	28941038	28946006	+	N/A
	Mdg_17A022690	28946172	28947310	+	N/A
	Mdg_17A022700	28947428	28948026	+	N/A
	Mdg_17A022710	28967545	28970122	+	N/A
	Mdg_17A022720	28990846	28991772	-	FAR1-RELATED SEQUENCE 5-like
	Mdg_17A022730	28991863	28992880	-	N/A
	Mdg_17A022740	28998112	28999284	+	N/A
	Mdg_17A022750	29052497	29053641	+	N/A
	Mdg_17A022760	29107186	29111748	-	Integrin-linked protein kinase 1-like
	Mdg_17A022770	29113854	29121487	+	N/A
	Mdg_17A022780	29121819	29125219	-	RNA-directed DNA polymerase
	Mdg_17A022790	29126595	29127066	+	N/A
	Mdg_17A022800	29136703	29138904	+	N/A
	Mdg_17A022810	29146067	29150063	+	Protein-lysine N-methyltransferase Mettl10-like isoform X1
	Mdg_17A022820	29153299	29157162	+	Transcriptional activator DEMETER-like
	Mdg_17A022830	29189982	29199414	+	Transcriptional activator DEMETER-like
	Mdg_17A022840	29234494	29235729	+	F-box SLFB9-like2 protein
	Mdg_17A022850	29255431	29256615	+	N/A
	Mdg_17A022860	29289446	29290648	+	N/A
	Mdg_17A022870	29322526	29323326	-	Hypothetical protein C1H46_004275
	Mdg_17A022880	29348391	29349562	-	N/A
	Mdg_17A022890	29372178	29373242	-	N/A
	Mdg_17A022900	29462380	29463963	-	N/A
	Mdg_17A022910	29464022	29464568	-	N/A
	Mdg_17A022920	29474814	29475998	-	F-box/kelch-repeat protein At3g06240-like
	Mdg_17A022930	29516171	29517094	-	N/A
	Mdg_17A022940	29532852	29534978	+	FAR1-RELATED SEQUENCE 5-like
	Mdg_17A022950	29577881	29581206	-	Self-incompatibility associated ribonuclease
	Mdg_17A022960	29615663	29616841	-	Putative F-box protein At3g52320
	Mdg_17A022970	29635404	29635736	-	N/A
	Mdg_17A022980	29635779	29640489	-	N/A
	Mdg_17A022990	29666863	29667610	-	N/A
	Mdg_17A023000	29683579	29684757	-	SFBB epsilon protein
	Mdg_17A023010	29842390	29843622	-	N/A
	Mdg_17A023020	29868648	29869832	-	F-box/kelch-repeat protein At3g06240-like
	Mdg_17A023030	29884484	29885097	-	N/A
	Mdg_17A023040	29885124	29889232	-	N/A
	Mdg_17A023050	29944813	29946003	-	N/A
	Mdg_17A023060	29971314	29984196	-	Phosphatidylinositol 4-kinase beta 1-like isoform X2
	Mdg_17A023070	29997324	30020910	+	Protease Do-like 7
	Mdg_17A023080	30022673	30030393	+	Valine--tRNA ligase, mitochondrial 1-like isoform X1
	Mdg_17A023090	30031316	30035276	-	U-box domain-containing protein 4-like
	Mdg_17A023100	30037599	30038996	-	Putative transcription factor bHLH086
	Mdg_17A023110	30051087	30053813	-	Double-stranded RNA-binding protein 1-like
	Mdg_17A023120	30058731	30061175	-	Uridine 5'-monophosphate synthase-like
	Mdg_17A023130	30064098	30066567	+	Probable serine/threonine-protein kinase PBL7
	Mdg_17A023140	30070186	30075336	-	Probable fructokinase-6, chloroplastic
	Mdg_17A023150	30087635	30088478	+	Probable calcium-binding protein CML23
	Mdg_17A023160	30103123	30111782	-	THO complex subunit 4D-like isoform X2
	Mdg_17A023170	30114719	30121369	+	DNA repair protein RAD4
	Mdg_17A023180	30130885	30132209	-	HMG-Y-related protein A-like
	Mdg_17A023190	30136573	30139557	-	Myosin-binding protein 3-like
	Mdg_17A023200	30141310	30152220	-	Senescence-associated protein AAF, chlorolplastic-like
	Mdg_17A023210	30156595	30157355	-	RSI-1-like
	Mdg_17A023220	30163437	30167401	-	Putative transmembrane protein
	Mdg_17A023230	30188667	30193296	-	Putative cadmium-transporting ATPase
	Mdg_17A023240	30194931	30196394	+	Cytochrome P450 71A4-like
	Mdg_17A023250	30205726	30207520	+	Cytochrome P450 71A4-like
	Mdg_17A023260	30209488	30212212	-	Hypothetical protein DVH24_030901
	Mdg_17A023270	30220134	30225286	-	Valine--tRNA ligase chloroplastic/mitochondrial 2 isoform X1
	Mdg_17A023280	30224802	30227500	+	Probable calcium-binding protein CML23
	Mdg_17A023290	30225668	30248404	-	Valine--tRNA ligase, chloroplastic/mitochondrial 2 isoform X2
	Mdg_17A023300	30251122	30253951	-	PHD finger protein MALE MEIOCYTE DEATH 1
	Mdg_17A023310	30255091	30257316	-	rRNA-processing protein UTP23 homolog isoform X1
	Mdg_17A023320	30260792	30261796	+	Geranylgeranyl pyrophosphate synthase, chloroplastic/chromoplastic-like
	Mdg_17A023330	30262402	30265751	-	Glutathione S-transferase DHAR3, chloroplastic-like
	Mdg_17A023340	30275879	30277633	+	DELLA protein GAI-like
	Mdg_17A023350	30290817	30291653	-	N/A
	Mdg_17A023360	30312907	30315583	+	N/A
	Mdg_17A023370	30319890	30322689	-	Transcription factor MYB114-like
	Mdg_17A023380	30360571	30367564	+	MYB110b
	Mdg_17A023390	30376669	30377575	-	Myb_DNA-binding domain-containing protein
	Mdg_17A023400	30382165	30382594	-	Sorbitol dehydrogenase
	Mdg_17A023410	30395033	30398358	+	Voltage-dependent L-type calcium channel subunit
	Mdg_17A023420	30412029	30418870	-	Transcription repressor KAN1-like
	Mdg_17A023430	30425842	30426971	+	N/A
	Mdg_17A023440	30427227	30427628	+	N/A
	Mdg_17A023450	30432020	30434086	+	N/A
	Mdg_17A023460	30451615	30457929	+	N/A
	Mdg_17A023470	30464371	30470917	-	Coatomer beta subunit
	Mdg_17A023480	30473314	30476236	+	Uncharacterized oxidoreductase At4g09670-like
	Mdg_17A023490	30477239	30479203	+	Pentatricopeptide repeat-containing protein At3g14330
	Mdg_17A023500	30481306	30482073	-	Zinc finger protein 4-like
	Mdg_17A023510	30489278	30490618	+	U-box domain-containing protein 21-like
	Mdg_17A023520	30491108	30495298	-	Receptor protein kinase TMK1-like
	Mdg_17A023530	30501759	30505190	+	FAR1-RELATED SEQUENCE 5-like
	Mdg_17A023540	30505234	30505611	-	SEH1
	Mdg_17A023550	30508370	30509569	+	Probable methyltransferase PMT19
	Mdg_17A023560	30525725	30527421	-	LURP-one-related 7
	Mdg_17A023570	30528764	30529334	+	PLATZ transcription factor family protein
	Mdg_17A023580	30530321	30531668	-	N/A
	Mdg_17A023590	30536051	30536439	-	N/A
	Mdg_17A023600	30544550	30551136	-	Potassium channel SKOR-like isoform X2
	Mdg_17A023610	30586782	30588917	+	Nuclear poly(A) polymerase 1-like
	Mdg_17A023620	30595323	30597462	+	N/A
	Mdg_17A023630	30598690	30601288	+	Peroxisomal membrane protein 2-like
	Mdg_17A023640	30602260	30603271	+	E3 ubiquitin-protein ligase RNF6-like
	Mdg_17A023650	30611708	30614952	+	ATP-dependent zinc metalloprotease FTSH 2, chloroplastic
	Mdg_17A023660	30615994	30618009	+	Pentatricopeptide repeat-containing protein At2g41080
	Mdg_17A023670	30655053	30657664	+	Ras-related protein Rab11D-like
	Mdg_17A023680	30658700	30662222	-	Chaperone protein dnaJ C76, chloroplastic
	Mdg_17A023690	30677931	30697608	+	T-complex protein 1 subunit theta-like
	Mdg_17A023700	30687923	30690007	-	60S ribosomal protein L11 isoform X2
	Mdg_17A023710	30698642	30700439	+	Photosynthetic NDH subunit of subcomplex B 2, chloroplastic
	Mdg_17A023720	30702283	30708856	-	Vacuolar-processing enzyme
	Mdg_17A023730	30712854	30718482	+	Aspartate aminotransferase, mitochondrial
	Mdg_17A023740	30719717	30729088	-	Pentatricopeptide repeat-containing protein At1g25360
	Mdg_17A023750	30731070	30733055	-	Peroxidase P7-like
	Mdg_17A023760	30755108	30756343	-	Peroxidase P7-like
	Mdg_17A023770	30767178	30769945	-	Probable serine/threonine-protein kinase PBL7
	Mdg_17A023780	30773506	30777318	-	50S ribosomal protein L1, chloroplastic
	Mdg_17A023790	30780218	30780771	-	Phospholipase A1-IIdelta-like
	Mdg_17A023800	30805106	30816567	+	Phospholipase A1-IIdelta
	Mdg_17A023810	30807659	30809275	-	Multiprotein-bridging factor 1a
	Mdg_17A023820	30828754	30835057	-	Multiprotein-bridging factor 1a-like
	Mdg_17A023830	30841147	30841623	-	Uncharacterized protein LOC103956386
	Mdg_17A023840	30846665	30847411	-	Uncharacterized protein LOC103419743
	Mdg_17A023850	30847900	30849971	-	LRR receptor-like serine/threonine-protein kinase At1g05700 isoform X1
	Mdg_17A023860	30850058	30852717	-	LRR receptor-like serine/threonine-protein kinase IOS1
	Mdg_17A023870	30863628	30867500	+	Plant cysteine oxidase 4-like
	Mdg_17A023880	30868183	30872997	-	Cold and drought-regulated protein CORA-like
	Mdg_17A023890	30874442	30877173	-	N/A
	Mdg_17A023900	30878404	30880896	-	N/A
	Mdg_17A023910	30908176	30917849	+	serine/threonine-protein kinase SIS8 isoform X1
	Mdg_17A023920	30928945	30930518	+	Putative endosulphine
	Mdg_17A023930	30934953	30936627	-	Probable fructokinase-5
	Mdg_17A023940	30938375	30948917	-	Nicastrin isoform X4
	Mdg_17A023950	30949522	30954724	+	NADH dehydrogenase [ubiquinone] iron-sulfur protein 1, mitochondrial-like
	Mdg_17A023960	30956546	30958433	-	Microsomal glutathione S-transferase 3-like
	Mdg_17A023970	30960171	30960786	-	Centromere protein V-like
	Mdg_17A023980	30970936	30973051	-	Microsomal glutathione S-transferase 3-like
	Mdg_17A023990	30976781	30977149	-	Centromere protein V-like
	Mdg_17A024000	30979085	30990138	+	Serine hydroxymethyltransferase 3, chloroplastic-like isoform X1
	Mdg_17A024010	30997052	30998038	+	Putative disease resistance protein At1g50180
	Mdg_17A024020	30998791	31006843	+	Putative disease resistance protein At1g50180
	Mdg_17A024030	31022253	31023006	+	COX assembly mitochondrial protein 2 homolog
	Mdg_17A024040	31023869	31024453	-	Increased DNA methylation 3-like
	Mdg_17A024050	31029203	31037907	+	Kinesin light chain 3 isoform X2
	Mdg_17A024060	31040752	31041378	+	N/A
	Mdg_17A024070	31042978	31044654	-	Glutamine synthetase cytosolic isozyme
	Mdg_17A024080	31091856	31098604	+	Condensin complex subunit 3 isoform X1
	Mdg_17A024090	31107554	31108794	+	Nudix hydrolase 18, mitochondrial-like
	Mdg_17A024100	31114203	31115718	+	Plasmodesmata-located protein 7
	Mdg_17A024110	31125449	31126370	+	15.7 kDa heat shock protein, peroxisomal
	Mdg_17A024120	31128884	31131990	+	Probable inactive receptor kinase At1g48480
	Mdg_17A024130	31143577	31145074	+	N/A
	Mdg_17A024140	31146716	31150869	+	ADP-ribosylation factor-like protein 8B isoform X2
	Mdg_17A024150	31152608	31152882	+	N/A
	Mdg_17A024160	31153321	31153675	-	N/A
	Mdg_17A024170	31154255	31155058	-	N/A
	Mdg_17A024180	31157058	31157902	-	N/A
	Mdg_17A024190	31173509	31174649	+	N/A
	Mdg_17A024200	31178477	31180816	+	Transcription factor MYB20-like
	Mdg_17A024210	31223597	31225548	-	GDSL esterase/lipase At5g37690
	Mdg_17A024220	31227008	31227980	-	N/A
	Mdg_17A024230	31236054	31236515	-	Hypothetical protein DVH24_030807
	Mdg_17A024240	31248062	31252119	+	Putative lipoprotein lipase
	Mdg_17A024250	31270954	31271869	+	Protein TPX2-like
	Mdg_17A024260	31288793	31289414	-	N/A
	Mdg_17A024270	31303769	31304912	+	Universal stress protein PHOS32-like
	Mdg_17A024280	31309377	31317718	+	N/A
	Mdg_17A024290	31322402	31326464	-	Isocitrate dehydrogenase [NADP]
	Mdg_17A024300	31327705	31331064	+	DNA repair protein recA homolog 1, chloroplastic-like
	Mdg_17A024310	31333236	31342872	+	Homeobox-leucine zipper protein HDG11-like
	Mdg_17A024320	31346420	31347825	-	Transcription elongation factor SPT4 homolog 1-like
	Mdg_17A024330	31349721	31354597	-	UTP--glucose-1-phosphate uridylyltransferase-like
	Mdg_17A024340	31359918	31362482	+	Protein REVEILLE 1-like
	Mdg_17A024350	31365545	31366978	+	Glutathione S-transferase F12
	Mdg_17A024360	31378881	31380998	+	Expansin-A13-like
	Mdg_17A024370	31386698	31387791	+	F-box protein At1g55000
	Mdg_17A024380	31389348	31390414	+	Probable glutathione S-transferase
	Mdg_17A024390	31396864	31400992	+	NAC domain-containing protein 45-like isoform X1
	Mdg_17A024400	31411502	31419308	+	Uncharacterized protein LOC103405898
	Mdg_17A024410	31420546	31423401	-	ALA-interacting subunit 5-like
	Mdg_17A024420	31425810	31436096	-	Sucrose synthase 5
	Mdg_17A024430	31437983	31443199	-	SET DOMAIN GROUP 40 isoform X1
	Mdg_17A024440	31446635	31451217	+	Probable polyamine oxidase 4
	Mdg_17A024450	31472011	31474062	-	Butyrate--CoA ligase AAE11, peroxisomal-like
	Mdg_17A024460	31495237	31501768	+	Notchless protein homolog
	Mdg_17A024470	31510801	31512176	+	Glutathione S-transferase F12-like
	Mdg_17A024480	31517937	31519652	-	PsbQ-like protein 3, chloroplastic
	Mdg_17A024490	31521297	31530855	+	Auxin response factor 8 isoform X1
	Mdg_17A024500	31532477	31534037	+	Flavonoid 3'-monooxygenase-like
	Mdg_17A024510	31534058	31534796	+	Geraniol 8-hydroxylase-like
	Mdg_17A024520	31534805	31537374	+	Pentatricopeptide repeat-containing protein At5g66520-like
	Mdg_17A024530	31540839	31543062	+	GRIP and coiled-coil domain-containing protein
	Mdg_17A024540	31543747	31545761	-	LRAT domain-containing protein
	Mdg_17A024550	31559953	31561611	+	Probable acyl-activating enzyme 6
	Mdg_17A024560	31562613	31563227	-	Nodal modulator 1-like isoform X2
	Mdg_17A024570	31565956	31567895	+	Ribonucleases P/MRP protein subunit POP1 isoform X1
Gala Chr17B (Malus domestica S2-locus)	Mdg_17B019340	24785264	24785920	-	N/A
	Mdg_17B019350	24797091	24801091	+	O-acyltransferase WSD1-like
	Mdg_17B019360	24820244	24821452	-	N/A
	Mdg_17B019370	24840826	24843632	+	N/A
	Mdg_17B019380	24846763	24852033	+	O-acyltransferase WSD1-like
	Mdg_17B019390	24864306	24864638	+	G-type lectin S-receptor-like serine/threonine-protein kinase At2g19130
	Mdg_17B019400	24870646	24871420	+	G-type lectin S-receptor-like serine/threonine-protein kinase At2g19130
	Mdg_17B019410	24878036	24878532	-	Ribonuclease H-like domain, reverse transcriptase zinc-binding domain-containing protein
	Mdg_17B019420	24918009	24935571	+	O-acyltransferase WSD1-like
	Mdg_17B019430	24935658	24940960	-	Ribonuclease H
	Mdg_17B019440	24958508	24959576	-	Transcription factor bHLH162-like
	Mdg_17B019450	24963796	24964381	-	Hepatoma-derived growth factor-related protein 2
	Mdg_17B019460	24986918	24988543	+	F-box protein SKIP2-like
	Mdg_17B019470	25012419	25013685	-	N/A
	Mdg_17B019480	25026459	25027229	+	Polyubiquitin
	Mdg_17B019490	25031431	25032621	-	Probable L-type lectin-domain containing receptor kinase VII.2
	Mdg_17B019500	25037217	25041693	-	Probable serine/threonine-protein kinase At1g54610
	Mdg_17B019510	25049826	25053669	+	Soluble inorganic pyrophosphatase 6, chloroplastic-like
	Mdg_17B019520	25055231	25055740	+	Pyrroline-5-carboxylate reductase
	Mdg_17B019530	25072452	25076848	+	Mannan endo-1,4-beta-mannosidase 2-like
	Mdg_17B019540	25084220	25088013	+	Probable ubiquitin-conjugating enzyme E2 25
	Mdg_17B019550	25088989	25090729	+	N/A
	Mdg_17B019560	25093579	25103120	-	Two pore calcium channel protein 1
	Mdg_17B019570	25119911	25125508	-	Callose synthase 12-like
	Mdg_17B019580	25141244	25144082	-	N/A
	Mdg_17B019590	25150902	25152113	-	CASP-like protein 1C1
	Mdg_17B019600	25154215	25158657	-	Phosphomevalonate kinase, peroxisomal-like
	Mdg_17B019610	25162821	25163630	+	Riboflavin synthase-like
	Mdg_17B019620	25169936	25170689	+	N/A
	Mdg_17B019630	25183181	25187019	-	GPI-anchored protein LLG1-like
	Mdg_17B019640	25202193	25204687	-	N/A
	Mdg_17B019650	25211099	25211731	+	Serine hydroxymethyltransferase 7-like
	Mdg_17B019660	25249519	25251652	+	Ubiquitin-protein ligase RMA1H1-like
	Mdg_17B019670	25263901	25266400	-	Pentatricopeptide repeat-containing protein At2g20710, mitochondrial-like
	Mdg_17B019680	25267571	25270285	-	Hypothetical protein C1H46_029179
	Mdg_17B019690	25274776	25275157	+	Signaling peptide TAXIMIN 2
	Mdg_17B019700	25276317	25282976	-	Cell division control protein 48 homolog C-like
	Mdg_17B019710	25293800	25309080	+	Pentatricopeptide repeat-containing protein At4g21300-like
	Mdg_17B019720	25327703	25330193	-	NAC domain-containing protein 14-like
	Mdg_17B019730	25338535	25339962	+	Putative UPF0481 protein At3g02645
	Mdg_17B019740	25351994	25360552	+	UPF0481 protein At3g47200-like
	Mdg_17B019750	25354196	25363380	-	Clathrin light chain 1-like
	Mdg_17B019760	25365330	25366928	+	B-box zinc finger protein 24-like
	Mdg_17B019770	25367991	25370560	-	YIF1B-like
	Mdg_17B019780	25403725	25414729	+	Amino acid transporter AVT1I-like
	Mdg_17B019790	25419476	25426285	-	Bifunctional epoxide hydrolase 2-like
	Mdg_17B019800	25429883	25432032	-	Probable polyol transporter 4
	Mdg_17B019810	25434745	25435716	-	Uncharacterized protein LOC114824095
	Mdg_17B019820	25436551	25438037	-	N/A
	Mdg_17B019830	25451562	25455184	+	Protein STABILIZED1-like
	Mdg_17B019840	25472281	25473386	+	Ribulose bisphosphate carboxylase small chain, chloroplastic
	Mdg_17B019850	25478064	25480292	-	N/A
	Mdg_17B019860	25481918	25486565	+	N/A
	Mdg_17B019870	25500784	25501706	-	N/A
	Mdg_17B019880	25504334	25507002	+	Alpha/beta hydrolase fold
	Mdg_17B019890	25509051	25511858	-	Mannose-6-phosphate isomerase 1-like
	Mdg_17B019900	25541562	25546350	-	Uncharacterized protein Pyn_14797
	Mdg_17B019910	25560151	25561174	+	N/A
	Mdg_17B019920	25566198	25571589	+	N/A
	Mdg_17B019930	25572219	25578500	-	Chloroplastic group IIB intron splicing facilitator CRS2-B, chloroplastic-like
	Mdg_17B019940	25595691	25603353	+	Beta-amyrin synthase
	Mdg_17B019950	25608224	25614419	-	Cycloartenol synthase-like
	Mdg_17B019960	25620992	25625955	+	Beta-amyrin synthase-like
	Mdg_17B019970	25631146	25632407	+	Uncharacterized protein LOC109947157
	Mdg_17B019980	25638006	25650476	-	Cycloartenol synthase-like
	Mdg_17B019990	25651176	25660023	-	N/A
	Mdg_17B020000	25688767	25689591	-	Tryptophan synthase alpha chain-like
	Mdg_17B020010	25694933	25695512	+	N/A
	Mdg_17B020020	25722098	25727597	+	Plastidic glucose transporter 4-like
	Mdg_17B020030	25763969	25766589	-	Putative polyol transporter 1
	Mdg_17B020040	25786422	25789776	+	N/A
	Mdg_17B020050	25789796	25797891	+	N/A
	Mdg_17B020060	25798099	25800198	+	Glycosyltransferase BC10-like
	Mdg_17B020070	25805787	25814280	+	Delta(7)-sterol-C5(6)-desaturase-like
	Mdg_17B020080	25816480	25821172	-	Alpha/beta hydrolase domain-containing protein 17B-like
	Mdg_17B020090	25824961	25825455	-	N/A
	Mdg_17B020100	25832630	25866222	-	LEAF RUST 10 DISEASE-RESISTANCE LOCUS RECEPTOR-LIKE PROTEIN KINASE-like 1.4 isoform X4
	Mdg_17B020110	25868964	25870775	+	Thioredoxin-like protein HCF164, chloroplastic
	Mdg_17B020120	25882317	25884326	-	Putative glutamine amidotransferase GAT1_2.1
	Mdg_17B020130	25887670	25897001	-	TONSOKU-like isoform X1
	Mdg_17B020140	25897533	25897890	-	N/A
	Mdg_17B020150	25904268	25932677	-	RAB11-binding protein RELCH homolog isoform X3
	Mdg_17B020160	25933712	25935383	-	N/A
	Mdg_17B020170	25936126	25937465	-	PR5-like receptor kinase isoform X4
	Mdg_17B020180	25943134	25944036	-	LEAF RUST 10 DISEASE-RESISTANCE LOCUS RECEPTOR-LIKE PROTEIN KINASE-like 1.3
	Mdg_17B020190	25947061	25956879	-	RAB11-binding protein RELCH-like isoform X2
	Mdg_17B020200	25967630	25977122	-	RAB11-binding protein RELCH-like isoform X1
	Mdg_17B020210	25985401	25986553	-	Thaumatin-like protein 1a
	Mdg_17B020220	26004069	26005215	-	Thaumatin-like protein
	Mdg_17B020230	26012327	26016863	-	Putative RNA-directed DNA polymerase
	Mdg_17B020240	26029277	26033408	+	Retrovirus-related Pol polyprotein from transposon TNT 1-94
	Mdg_17B020250	26033938	26034918	+	Protein PLASTID MOVEMENT IMPAIRED 15
	Mdg_17B020260	26040341	26041575	-	N/A
	Mdg_17B020270	26046705	26054038	-	Thaumatin-like protein
	Mdg_17B020280	26074107	26075810	+	Protein PLASTID MOVEMENT IMPAIRED 15
	Mdg_17B020290	26082364	26084772	+	Receptor protein kinase-like protein ZAR1
	Mdg_17B020300	26086681	26088033	-	Uncharacterized protein LOC103415096
	Mdg_17B020310	26088088	26090706	-	N/A
	Mdg_17B020320	26106908	26110461	+	Lipid phosphate phosphatase 2-like isoform X2
	Mdg_17B020330	26120509	26121591	-	Agamous-like MADS-box protein AGL14
	Mdg_17B020340	26133977	26135003	+	Zinc finger CCCH domain-containing protein 14-like
	Mdg_17B020350	26135545	26136539	-	Nuclear transcription factor Y subunit C-2-like
	Mdg_17B020360	26149936	26161674	-	N/A
	Mdg_17B020370	26162772	26164068	+	N/A
	Mdg_17B020380	26193436	26194611	-	F-box/kelch-repeat protein At3g06240
	Mdg_17B020390	26195808	26198421	+	F-box/LRR-repeat/kelch-repeat protein At1g09650
	Mdg_17B020400	26204752	26205321	-	N/A
	Mdg_17B020410	26261457	26262986	-	N/A
	Mdg_17B020420	26266896	26267181	-	N/A
	Mdg_17B020430	26267370	26269519	+	N/A
	Mdg_17B020440	26269540	26270171	+	Uncharacterized protein LOC114824480
	Mdg_17B020450	26270317	26270949	+	Putative endonuclease/exonuclease/phosphatase
	Mdg_17B020460	26271318	26273980	+	N/A
	Mdg_17B020470	26274777	26275422	+	Uncharacterized protein LOC103413362
	Mdg_17B020480	26276508	26280149	-	2-hydroxyacyl-CoA lyase
	Mdg_17B020490	26280566	26282515	+	N/A
	Mdg_17B020500	26287286	26288464	-	SFBBalpha protein
	Mdg_17B020510	26293801	26295471	-	Probable histone chaperone ASF1A
	Mdg_17B020520	26297110	26313201	-	DNA ligase 6-like
	Mdg_17B020530	26314623	26315228	-	N/A
	Mdg_17B020540	26342275	26343429	+	N/A
	Mdg_17B020550	26352615	26354259	-	N/A
	Mdg_17B020560	26377976	26378941	+	N/A
	Mdg_17B020570	26379435	26382095	+	N/A
	Mdg_17B020580	26475422	26479354	+	EEF1A lysine methyltransferase 2-like
	Mdg_17B020590	26482883	26494388	+	Transcriptional activator DEMETER-like
	Mdg_17B020600	26494472	26502745	+	Transcriptional activator DEMETER-like
	Mdg_17B020610	26522791	26523336	+	SFBBbeta protein
	Mdg_17B020620	26523386	26531702	+	N/A
	Mdg_17B020630	26589803	26590996	-	F-box protein CPR30-like
	Mdg_17B020640	26645855	26646330	+	N/A
	Mdg_17B020650	26673263	26674008	+	N/A
	Mdg_17B020660	26674030	26674999	+	N/A
	Mdg_17B020670	26675297	26676618	+	Reverse transcriptase
	Mdg_17B020680	26694955	26702203	-	Hypothetical protein DVH24_003511
	Mdg_17B020690	26702231	26703795	-	Retrovirus-related Pol polyprotein from transposon RE1
	Mdg_17B020700	26713747	26714783	-	Malate dehydrogenase, glyoxysomal-like
	Mdg_17B020710	26715733	26716080	-	Reverse transcriptase
	Mdg_17B020720	26716165	26716737	-	N/A
	Mdg_17B020730	26732339	26732829	-	Putative RNA-directed DNA polymerase
	Mdg_17B020740	26732849	26733375	-	N/A
	Mdg_17B020750	26785558	26786391	+	Ribonuclease S-6-like precursor
	Mdg_17B020760	26800627	26802432	+	Hypothetical protein DVH24_002110
	Mdg_17B020770	26807716	26808833	+	N/A
	Mdg_17B020780	26813961	26814326	-	N/A
	Mdg_17B020790	26814931	26818754	-	Transcription factor interactor and regulator CCHC(Zn) family
	Mdg_17B020800	26850353	26858731	-	Arabinosyltransferase RRA2-like
	Mdg_17B020810	26879169	26880347	+	N/A
	Mdg_17B020820	26912538	26913214	-	F-box/kelch-repeat protein At3g23880-like
	Mdg_17B020830	26920781	26922510	-	N/A
	Mdg_17B020840	26960227	26961163	-	N/A
	Mdg_17B020850	26991351	26992550	-	N/A
	Mdg_17B020860	27009558	27010742	+	SFBB9/SFBB11
	Mdg_17B020870	27020045	27032313	-	N/A
	Mdg_17B020880	27070890	27072071	+	F-box/kelch-repeat protein At3g06240-like
	Mdg_17B020890	27091561	27092739	-	SFBBalpha protein
	Mdg_17B020900	27099081	27103363	-	DNA ligase 6-like
	Mdg_17B020910	27113845	27119768	-	DNA ligase 6-like
	Mdg_17B020920	27121394	27121999	-	N/A
	Mdg_17B020930	27158743	27163305	-	Integrin-linked protein kinase 1-like
	Mdg_17B020940	27165411	27173044	+	N/A
	Mdg_17B020950	27173376	27176776	-	Putative RNA-directed DNA polymerase
	Mdg_17B020960	27178152	27178623	+	N/A
	Mdg_17B020970	27188260	27190461	+	N/A
	Mdg_17B020980	27197624	27201620	+	Protein-lysine N-methyltransferase Mettl10-like isoform X1
	Mdg_17B020990	27204856	27208719	+	Transcriptional activator DEMETER-like
	Mdg_17B021000	27241539	27250971	+	Transcriptional activator DEMETER-like
	Mdg_17B021010	27336778	27338436	-	N/A
	Mdg_17B021020	27371515	27372726	-	N/A
	Mdg_17B021030	27411366	27411976	+	N/A
	Mdg_17B021040	27416630	27417487	-	N/A
	Mdg_17B021050	27417518	27417885	-	N/A
	Mdg_17B021060	27417894	27419795	-	N/A
	Mdg_17B021070	27438582	27453591	-	N/A
	Mdg_17B021080	27453839	27455604	-	N/A
	Mdg_17B021090	27504652	27505842	-	SFBB8
	Mdg_17B021100	27526169	27539129	-	Phosphatidylinositol 4-kinase beta 1-like isoform X2
	Mdg_17B021110	27550332	27554766	-	N/A
	Mdg_17B021120	27554491	27577005	+	Protease Do-like 7
	Mdg_17B021130	27578576	27586252	+	Valine--tRNA ligase, mitochondrial 1-like isoform X1
	Mdg_17B021140	27587177	27590450	-	U-box domain-containing protein 4-like
	Mdg_17B021150	27592433	27593832	-	Putative transcription factor bHLH086
	Mdg_17B021160	27606123	27608852	-	Double-stranded RNA-binding protein 1-like
	Mdg_17B021170	27612010	27613821	+	N/A
	Mdg_17B021180	27614123	27616085	-	Uridine 5'-monophosphate synthase-like
	Mdg_17B021190	27616113	27616613	-	Uridine 5'-monophosphate synthase
	Mdg_17B021200	27618476	27620944	+	Probable serine/threonine-protein kinase PBL7
	Mdg_17B021210	27624560	27629707	-	Probable fructokinase-6, chloroplastic
	Mdg_17B021220	27642853	27643696	+	Probable calcium-binding protein CML23
	Mdg_17B021230	27658190	27665121	-	THO complex subunit 4D-like isoform X2
	Mdg_17B021240	27668058	27674711	+	DNA repair protein RAD4
	Mdg_17B021250	27684227	27685536	-	HMG-Y-related protein A-like
	Mdg_17B021260	27690525	27693511	-	Myosin-binding protein 3-like
	Mdg_17B021270	27695261	27701733	-	Senescence-associated protein AAF, chlorolplastic-like
	Mdg_17B021280	27706085	27706880	-	Hypothetical protein Ccrd_013001, partial
	Mdg_17B021290	27730017	27733983	-	Putative transmembrane protein
	Mdg_17B021300	27739808	27743962	-	Putative cadmium-transporting ATPase
	Mdg_17B021310	27745585	27746657	+	Cytochrome P450 71A4-like
	Mdg_17B021320	27760818	27762439	+	Cytochrome P450 71A4-like
	Mdg_17B021330	27764380	27767104	-	Hypothetical protein DVH24_030901
	Mdg_17B021340	27796382	27799359	-	PHD finger protein MALE MEIOCYTE DEATH 1
	Mdg_17B021350	27800631	27802852	-	rRNA-processing protein UTP23 homolog isoform X3
	Mdg_17B021360	27805115	27806119	+	Geranylgeranyl pyrophosphate synthase, chloroplastic/chromoplastic-like
	Mdg_17B021370	27806541	27810208	-	Glutathione S-transferase DHAR3, chloroplastic-like
	Mdg_17B021380	27820241	27821995	+	DELLA protein GAI-like
	Mdg_17B021390	27834142	27834977	-	N/A
	Mdg_17B021400	27847114	27847871	+	N/A
	Mdg_17B021410	27856520	27859229	-	Transcription factor MYB114-like
	Mdg_17B021420	27879446	27891412	+	MYB110b
	Mdg_17B021430	27900518	27901423	-	R2R3-MYB transcription factor
	Mdg_17B021440	27919361	27919891	-	Sorbitol dehydrogenase
	Mdg_17B021450	27933189	27936511	+	Voltage-dependent L-type calcium channel subunit
	Mdg_17B021460	27941306	27945461	-	R2R3 MYB transcription factor 10
	Mdg_17B021470	28023383	28026267	-	Aspartic proteinase-like protein 2 isoform X2
	Mdg_17B021480	28032744	28039600	-	Transcription repressor KAN1-like
	Mdg_17B021490	28046586	28047179	+	N/A
	Mdg_17B021500	28047199	28047715	+	N/A
	Mdg_17B021510	28047971	28048372	+	N/A
	Mdg_17B021520	28052786	28054852	+	N/A
	Mdg_17B021530	28085682	28086078	+	N/A
	Mdg_17B021540	28092033	28098235	-	Coatomer beta subunit
	Mdg_17B021550	28100632	28103280	+	Uncharacterized oxidoreductase At4g09670-like
	Mdg_17B021560	28104282	28106246	+	Pentatricopeptide repeat-containing protein At3g14330
	Mdg_17B021570	28108349	28109116	-	Zinc finger protein 4-like
	Mdg_17B021580	28116130	28117470	+	U-box domain-containing protein 21-like
	Mdg_17B021590	28117960	28122225	-	Receptor protein kinase TMK1-like
	Mdg_17B021600	28130663	28131862	+	Probable methyltransferase PMT19
	Mdg_17B021610	28144228	28144768	+	PLATZ transcription factor family protein
	Mdg_17B021620	28145450	28147064	-	N/A
	Mdg_17B021630	28150402	28150817	-	N/A
	Mdg_17B021640	28153867	28160466	-	Potassium channel SKOR-like isoform X2
	Mdg_17B021650	28182806	28184941	+	Nuclear poly(A) polymerase 1-like
	Mdg_17B021660	28191179	28193760	+	F-box/kelch-repeat protein At3g06240-like
	Mdg_17B021670	28201655	28204254	+	Peroxisomal membrane protein 2-like
	Mdg_17B021680	28205227	28206238	+	Ubiquitin-protein ligase RNF6-like
	Mdg_17B021690	28210890	28214135	+	ATP-dependent zinc metalloprotease FTSH 2, chloroplastic
	Mdg_17B021700	28215178	28218536	+	Pentatricopeptide repeat-containing protein At2g41080
	Mdg_17B021710	28251515	28254171	+	Ras-related protein Rab11D-like
	Mdg_17B021720	28255331	28258919	-	Chaperone protein dnaJ C76, chloroplastic
	Mdg_17B021740	28275230	28294597	+	T-complex protein 1 subunit theta-like
	Mdg_17B021730	28284986	28287041	-	60S ribosomal protein L11 isoform X2
	Mdg_17B021750	28295636	28297441	+	Photosynthetic NDH subunit of subcomplex B 2, chloroplastic
	Mdg_17B021760	28297912	28302871	-	Vacuolar-processing enzyme
	Mdg_17B021770	28307846	28313655	+	Aspartate aminotransferase, mitochondrial
	Mdg_17B021780	28314621	28315514	-	N/A
	Mdg_17B021790	28316449	28325870	-	Pentatricopeptide repeat-containing protein At1g25360
	Mdg_17B021800	28327867	28331556	-	Probable disease resistance protein RF9
	Mdg_17B021810	28332049	28334781	+	FT-interacting protein 1-like
	Mdg_17B021820	28335623	28337692	-	Hypothetical protein C1H46_010669
	Mdg_17B021830	28341358	28341968	-	Pentatricopeptide repeat-containing protein At1g25360
	Mdg_17B021840	28343680	28352776	-	Pentatricopeptide repeat-containing protein At1g25360
	Mdg_17B021850	28354868	28356418	-	Peroxidase P7-like
	Mdg_17B021860	28370206	28371441	-	Peroxidase P7-like
	Mdg_17B021870	28382309	28385076	-	Probable serine/threonine-protein kinase PBL7
	Mdg_17B021880	28389031	28392874	-	50S ribosomal protein L1, chloroplastic
	Mdg_17B021890	28402761	28403402	-	Phospholipase A1-IIdelta-like
	Mdg_17B021900	28415353	28416606	+	Phospholipase A1-IIdelta-like
	Mdg_17B021910	28417405	28418458	-	N/A
	Mdg_17B021920	28418659	28419810	-	ALP1-like isoform X1
	Mdg_17B021930	28423758	28425062	-	Multiprotein-bridging factor 1a
	Mdg_17B021940	28429151	28430416	+	Phospholipase A1-IIdelta-like
	Mdg_17B021950	28430286	28437932	-	Multiprotein-bridging factor 1a-like
	Mdg_17B021960	28440625	28442734	-	Uncharacterized protein LOC103956386
	Mdg_17B021970	28443558	28444082	-	N/A
	Mdg_17B021980	28447361	28455642	-	LRR receptor-like serine/threonine-protein kinase At1g05700 isoform X1
	Mdg_17B021990	28463258	28467145	+	Plant cysteine oxidase 4-like
	Mdg_17B022000	28468066	28468404	-	Glycine-rich cell wall structural protein-like
	Mdg_17B022010	28488707	28490787	-	DExH-box ATP-dependent RNA helicase DExH3
	Mdg_17B022020	28490826	28491674	-	DExH-box ATP-dependent RNA helicase DExH3
	Mdg_17B022030	28492904	28495402	-	N/A
	Mdg_17B022040	28512150	28521796	+	Probable serine/threonine-protein kinase SIS8 isoform X1
	Mdg_17B022050	28532998	28534574	+	Putative endosulphine
	Mdg_17B022060	28539582	28541246	-	Probable fructokinase-5
	Mdg_17B022070	28543197	28553400	-	Nicastrin isoform X3
	Mdg_17B022080	28554025	28558956	+	NADH dehydrogenase [ubiquinone] iron-sulfur protein 1, mitochondrial-like
	Mdg_17B022090	28560643	28562367	-	Microsomal glutathione S-transferase 3-like
	Mdg_17B022100	28569579	28570155	-	Centromere protein V-like
	Mdg_17B022110	28583809	28585917	-	Microsomal glutathione S-transferase 3-like
	Mdg_17B022120	28589647	28590015	-	Centromere protein V-like
	Mdg_17B022130	28592553	28595470	+	Serine hydroxymethyltransferase 3, chloroplastic-like isoform X1
	Mdg_17B022140	28598393	28601835	+	Putative disease resistance protein At1g50180
	Mdg_17B022150	28620258	28621107	+	COX assembly mitochondrial protein 2 homolog
	Mdg_17B022160	28621967	28622544	-	Increased DNA methylation 3-like
	Mdg_17B022170	28627116	28635796	+	Kinesin light chain 3 isoform X2
	Mdg_17B022180	28638938	28639564	+	N/A
	Mdg_17B022190	28640947	28643830	-	Glutamine synthetase cytosolic isozyme
	Mdg_17B022200	28685930	28692675	+	Condensin complex subunit 3 isoform X1
	Mdg_17B022210	28700881	28702138	+	Nudix hydrolase 18, mitochondrial-like
	Mdg_17B022220	28707691	28709206	+	Plasmodesmata-located protein 7
	Mdg_17B022230	28719426	28720347	+	15.7 kDa heat shock protein, peroxisomal
	Mdg_17B022240	28722879	28725954	+	Probable inactive receptor kinase At1g48480
	Mdg_17B022250	28728227	28730406	+	N/A
	Mdg_17B022260	28732056	28736209	+	ADP-ribosylation factor-like protein 8B isoform X2
	Mdg_17B022270	28737948	28738222	+	N/A
	Mdg_17B022280	28743429	28744273	-	N/A
	Mdg_17B022290	28754945	28768623	+	N/A
	Mdg_17B022300	28772448	28774786	+	Transcription factor MYB20-like
GDDH13 (Malus domestica S3-locus)	MD17G1241000	29008751	29013443	-	DTW domain-containing protein
	MD17G1241100	29039573	29039688	+	5S_rRNA
	MD17G1241200	29048014	29050101	+	RING membrane-anchor 1
	MD17G1241300	29051966	29057313	-	N/A
	MD17G1241400	29067340	29070328	-	Tetratricopeptide repeat (TPR)-like superfamily protein
	MD17G1241500	29071258	29074542	-	Protein of unknown function
	MD17G1241600	29078835	29079473	+	Protein of unknown function
	MD17G1241700	29080154	29094993	-	cell division cycle 48C
	MD17G1241800	29127256	29127570	-	serine/threonine protein phosphatase 2A 55 kDa regulatory subunit B prime delta
	MD17G1241900	29128963	29131470	-	Amino acid permease family protein
	MD17G1242000	29135004	29135279	-	mitochondrial editing factor 22
	MD17G1242100	29149948	29150031	+	tRNA-Ser
	MD17G1242200	29152045	29152128	+	tRNA-Ser
	MD17G1242300	29152193	29156263	+	Tetratricopeptide repeat (TPR)-like superfamily protein
	MD17G1242400	29157365	29157441	-	tRNA-Val
	MD17G1242500	29157516	29162646	+	Tetraspanin family protein
	MD17G1242600	29169670	29172017	+	expansin B3
	MD17G1242700	29185785	29187241	+	Plant protein of unknown function (DUF247)
	MD17G1242800	29194897	29196588	+	Plant protein of unknown function (DUF247)
	MD17G1242900	29196590	29197275	+	Plant protein of unknown function (DUF247)
	MD17G1243000	29197418	29197988	-	N/A
	MD17G1243100	29197990	29199684	-	Clathrin light chain protein
	MD17G1243200	29202734	29203843	+	Plant protein of unknown function (DUF247)
	MD17G1243300	29204351	29206665	-	Clathrin light chain protein
	MD17G1243400	29213017	29215122	+	B-box zinc finger family protein
	MD17G1243500	29215783	29218857	-	Integral membrane HRF1 family protein
	MD17G1243600	29229029	29231222	+	Transmembrane amino acid transporter family protein
	MD17G1243700	29236249	29237291	-	N/A
	MD17G1243800	29239658	29241509	-	alpha/beta-Hydrolases superfamily protein
	MD17G1243900	29244016	29246467	-	alpha/beta-Hydrolases superfamily protein
	MD17G1244000	29249687	29252508	-	Major facilitator superfamily protein
	MD17G1244100	29259011	29264317	+	pre-mRNA splicing factor-related
	MD17G1244200	29278577	29278696	+	5S_rRNA
	MD17G1244300	29279809	29281131	-	Integrase-type DNA-binding superfamily protein
	MD17G1244400	29290761	29292229	+	ribulose bisphosphate carboxylase small chain 1A
	MD17G1244500	29294677	29297017	-	Protein of unknown function
	MD17G1244600	29299235	29304001	+	alpha/beta-Hydrolases superfamily protein
	MD17G1244700	29307776	29319387	+	alpha/beta-Hydrolases superfamily protein
	MD17G1244800	29320749	29323928	-	Mannose-6-phosphate isomerase
	MD17G1244900	29332206	29332320	-	5S_rRNA
	MD17G1245000	29344338	29345335	+	N/A
	MD17G1245100	29351027	29355914	-	N/A
	MD17G1245200	29358320	29364320	-	Protein of unknown function
	MD17G1245300	29377728	29378528	+	Protein of unknown function
	MD17G1245400	29383175	29389259	+	Protein of unknown function
	MD17G1245500	29389698	29390378	-	Protein of unknown function
	MD17G1245600	29391697	29396102	-	Peptidyl-tRNA hydrolase family protein
	MD17G1245700	29396615	29398325	+	ENTH/VHS family protein
	MD17G1245800	29422196	29428905	+	Terpenoid cyclases family protein
	MD17G1245900	29435039	29439179	-	cycloartenol synthase 1
	MD17G1246000	29439182	29440820	-	cycloartenol synthase 1
	MD17G1246100	29440822	29448773	-	cycloartenol synthase 1
	MD17G1246200	29449104	29452527	+	N/A
	MD17G1246300	29454974	29460150	+	camelliol C synthase 1
	MD17G1246400	29466221	29469377	-	cycloartenol synthase 1
	MD17G1246500	29469470	29470939	-	cycloartenol synthase 1
	MD17G1246600	29470941	29471574	-	cycloartenol synthase 1
	MD17G1246700	29471576	29478570	-	Cycloartenol synthase
	MD17G1246800	29517547	29519040	-	Aldolase-type TIM barrel family protein
	MD17G1246900	29546511	29552838	+	plastidic GLC translocator
	MD17G1247000	29557451	29567381	+	N/A
	MD17G1247100	29573363	29573605	-	Protein of unknown function
	MD17G1247200	29593338	29595959	-	polyol/monosaccharide transporter 5
	MD17G1247300	29632164	29634267	+	Core-2/I-branching beta-1
	MD17G1247400	29647457	29658617	+	sterol 1
	MD17G1247500	29660772	29661390	+	N/A
	MD17G1247600	29663507	29668017	-	alpha/beta-Hydrolases superfamily protein
	MD17G1247700	29671421	29671915	-	50S ribosomal protein-related
	MD17G1247800	29679067	29687002	-	Protein kinase family protein
	MD17G1247900	29687834	29688706	-	Protein kinase superfamily protein
	MD17G1248000	29689741	29692291	-	protein kinase-related
	MD17G1248100	29694118	29696064	-	S-locus lectin protein kinase family protein
	MD17G1248200	29696258	29700905	+	cysteine-rich RLK (RECEPTOR-like protein kinase) 8
	MD17G1248300	29707870	29708742	-	Protein kinase superfamily protein
	MD17G1248400	29724359	29726912	+	Thioredoxin superfamily protein
	MD17G1248500	29738033	29740679	-	Class I glutamine amidotransferase-like superfamily protein
	MD17G1248600	29744018	29748465	-	tetratricopeptide repeat (TPR)-containing protein
	MD17G1248700	29748467	29757174	-	tetratricopeptide repeat (TPR)-containing protein
	MD17G1248800	29758516	29758594	-	tRNA-Val
	MD17G1248900	29762870	29763163	-	Bifunctional inhibitor/lipid-transfer protein/seed storage 2S albumin superfamily protein
	MD17G1249000	29767946	29769229	-	N/A
	MD17G1249100	29775544	29775806	-	Protein of unknown function
	MD17G1249200	29776488	29778959	-	HEAT repeat-containing protein
	MD17G1249300	29780680	29782176	-	S-locus lectin protein kinase family protein
	MD17G1249400	29784853	29785596	-	Pathogenesis-related thaumatin superfamily protein
	MD17G1249500	29789849	29793592	-	S-locus lectin protein kinase family protein
	MD17G1249600	29793637	29802662	-	Pathogenesis-related thaumatin superfamily protein
	MD17G1249700	29848949	29853150	-	HEAT repeat-containing protein
	MD17G1249800	29858691	29864775	-	S-locus lectin protein kinase family protein
	MD17G1249900	29913787	29928435	-	HEAT repeat-containing protein
	MD17G1250000	29942908	29944341	-	Pathogenesis-related thaumatin superfamily protein
	MD17G1250100	29945637	29945711	-	tRNA-Gly
	MD17G1250200	29981607	29982758	+	Plant protein of unknown function (DUF827)
	MD17G1250300	29985475	29987990	+	Leucine-rich repeat protein kinase family protein
	MD17G1250400	30000208	30004227	+	lipid phosphate phosphatase 3
	MD17G1250500	30017419	30018510	-	MADS-box transcription factor family protein
	MD17G1250600	30030963	30031989	+	Zinc finger C-x8-C-x5-C-x3-H type family protein
	MD17G1250700	30033136	30033498	-	N/A
	MD17G1250800	30052223	30053571	-	N/A
	MD17G1250900	30059075	30059372	+	Plant_SRP
	MD17G1251000	30065400	30066472	-	SSU_rRNA_microsporidia
	MD17G1251100	30073540	30074727	+	F-box family protein
	MD17G1251200	30099060	30100265	-	F-box family protein
	MD17G1251300	30102607	30103812	+	F-box family protein
	MD17G1251400	30166717	30166835	+	5S_rRNA
	MD17G1251500	30167155	30167272	-	5S_rRNA
	MD17G1251600	30167510	30167627	-	5S_rRNA
	MD17G1251700	30167732	30167845	+	5S_rRNA
	MD17G1251800	30332573	30333460	-	N/A
	MD17G1251900	30365619	30366791	+	F-box family protein
	MD17G1252000	30427768	30428691	+	F-box family protein
	MD17G1252100	30436022	30436276	+	RNA-binding (RRM/RBD/RNP motifs) family protein
	MD17G1252200	30458136	30459335	-	F-box family protein
	MD17G1252300	30476034	30477218	+	F-box family protein
	MD17G1252400	30486200	30487664	-	N/A
	MD17G1252500	30493216	30493510	-	N/A
	MD17G1252600	30495137	30499382	-	N/A
	MD17G1252700	30555167	30556396	+	F-box family protein
	MD17G1252800	30584965	30585813	+	F-box family protein
	MD17G1252900	30592817	30594327	+	N/A
	MD17G1253000	30621590	30622771	+	F-box and associated interaction domains-containing protein
	MD17G1253100	30642500	30648765	+	N/A
	MD17G1253200	30671675	30671788	+	5S_rRNA
	MD17G1253300	30695993	30696109	-	5S_rRNA
	MD17G1253400	30699408	30710104	+	S-adenosyl-L-methionine-dependent methyltransferases superfamily protein
	MD17G1253500	30713259	30724790	+	HhH-GPD base excision DNA repair family protein
	MD17G1253600	30724792	30729582	+	HhH-GPD base excision DNA repair family protein
	MD17G1253700	30772093	30773519	+	F-box family protein
	MD17G1253800	30780229	30781413	+	F-box family protein
	MD17G1253900	30813215	30819454	+	N/A
	MD17G1254000	30851155	30851270	-	8s_rRNA
	MD17G1254100	30851500	30851614	-	5S_rRNA
	MD17G1254200	30870067	30871425	+	F-box family protein
	MD17G1254300	30943013	30944328	+	exocyst subunit exo70 family protein C2
	MD17G1254400	30966537	30967322	+	N/A
	MD17G1254500	30967691	30968552	-	homolog of bacterial cytokinesis Z-ring protein FTSZ 1-1
	MD17G1254600	30999344	30999799	+	F-box and associated interaction domains-containing protein
	MD17G1254700	31009531	31010733	+	F-box family protein
	MD17G1254800	31072591	31073131	+	PLATZ transcription factor family protein
	MD17G1254900	31073696	31074667	-	RING/FYVE/PHD zinc finger superfamily protein
	MD17G1255000	31074669	31075053	-	RING/FYVE/PHD zinc finger superfamily protein
	MD17G1255100	31075055	31076654	-	RING/FYVE/PHD zinc finger superfamily protein
	MD17G1255200	31093260	31100124	-	STELAR K+ outward rectifier
	MD17G1255300	31155581	31156765	-	F-box family protein
	MD17G1255400	31212028	31214016	+	N/A
	MD17G1255500	31227099	31227529	+	N/A
	MD17G1255600	31238888	31241027	-	Ribonuclease T2 family protein
	MD17G1255700	31355255	31355404	+	Protein precursor Ycf15
	MD17G1255800	31359657	31360931	+	F-box family protein
	MD17G1255900	31556491	31557690	-	F-box family protein
	MD17G1256000	31592023	31593255	-	F-box family protein
	MD17G1256100	31611809	31612993	-	F-box family protein
	MD17G1256200	31620834	31620947	-	5S_rRNA
	MD17G1256300	31675516	31676706	-	F-box family protein
	MD17G1256400	31678187	31679328	+	N/A
	MD17G1256500	31704243	31704683	+	N/A
	MD17G1256600	31707406	31732165	-	phosphatidylinositol 4-OH kinase beta1
	MD17G1256700	31744593	31766067	+	DegP protease 7
	MD17G1256800	31767442	31775270	+	valyl-tRNA synthetase / valine--tRNA ligase (VALRS)
	MD17G1256900	31775803	31779254	-	ARM repeat superfamily protein
	MD17G1257000	31782437	31783978	-	RHD SIX-LIKE 1
	MD17G1257100	31795686	31803709	-	dsRNA-binding domain-like superfamily protein
	MD17G1257200	31807644	31808279	+	Pentatricopeptide repeat (PPR) superfamily protein
	MD17G1257300	31808584	31810803	-	uridine 5'-monophosphate synthase / UMP synthase (PYRE-F) (UMPS)
	MD17G1257400	31810911	31811093	-	uridine 5'-monophosphate synthase / UMP synthase (PYRE-F) (UMPS)
	MD17G1257500	31813587	31816583	+	Protein kinase superfamily protein
	MD17G1257600	31817961	31818218	-	Calcium-binding EF-hand family protein
	MD17G1257700	31819740	31825304	-	pfkB-like carbohydrate kinase family protein
	MD17G1257800	31827824	31830029	-	N/A
	MD17G1257900	31837313	31837777	+	Calcium-binding EF-hand family protein
	MD17G1258000	31850477	31851917	-	Protein of unknown function
	MD17G1258100	31852534	31859405	-	ALWAYS EARLY 4
	MD17G1258200	31859407	31860289	-	N/A
	MD17G1258300	31862463	31869530	+	DNA repair protein Rad4 family
	MD17G1258400	31878350	31880345	-	high mobility group A
	MD17G1258500	31883431	31887386	-	Protein of unknown function
	MD17G1258600	31888764	31892086	-	senescence-associated family protein
	MD17G1258700	31892221	31894349	+	N/A
	MD17G1258800	31911162	31912720	-	ATP binding
	MD17G1258900	31925405	31927158	-	N/A
	MD17G1259000	31928206	31931139	-	Protein of unknown function
	MD17G1259100	31932579	31945115	-	senescence-associated family protein
	MD17G1259200	31947879	31948968	-	Gibberellin-regulated family protein
	MD17G1259300	32008277	32013097	-	Protein kinase superfamily protein
	MD17G1259400	32025272	32027346	+	cytochrome P450
	MD17G1259500	32029004	32031925	-	zinc ion binding
	MD17G1259600	32039823	32040721	-	ATP binding
	MD17G1259700	32044513	32045240	-	N/A
	MD17G1259800	32048843	32059289	-	ATP binding
	MD17G1259900	32059347	32059613	+	N/A
	MD17G1260000	32059615	32062254	+	N/A
	MD17G1260100	32062559	32067577	-	ATP binding
	MD17G1260200	32070677	32071465	-	RING/FYVE/PHD zinc finger superfamily protein
	MD17G1260300	32071572	32072128	+	N/A
	MD17G1260400	32078613	32079513	+	N/A
	MD17G1260500	32092614	32093691	+	geranylgeranyl pyrophosphate synthase 1
	MD17G1260600	32094170	32097689	-	dehydroascorbate reductase 1
	MD17G1260700	32107773	32109527	+	RGA-like 2
	MD17G1260800	32121367	32122762	-	Protein of unknown function
	MD17G1260900	32143481	32144511	+	Calcium-dependent lipid-binding (CaLB domain) family protein
	MD17G1261000	32150472	32153462	-	myb domain protein 113
	MD17G1261100	32191281	32197709	+	myb domain protein 113
	MD17G1261200	32207966	32208309	-	myb domain protein 114
	MD17G1261300	32212317	32212845	-	GroES-like zinc-binding alcohol dehydrogenase family protein
	MD17G1261400	32220026	32224392	+	Protein of unknown function
	MD17G1261500	32230007	32238164	-	Homeodomain-like superfamily protein
	MD17G1261600	32240061	32240565	+	N/A
	MD17G1261700	32247292	32247399	-	5S_rRNA
	MD17G1261800	32263635	32263748	-	5S_rRNA
	MD17G1261900	32284038	32285506	+	RPA70-kDa subunit B
	MD17G1262000	32285508	32287830	+	N/A
	MD17G1262100	32287862	32290202	-	ARM repeat superfamily protein
	MD17G1262200	32290468	32294598	-	ARM repeat superfamily protein
	MD17G1262300	32296884	32299786	+	Oxidoreductase family protein
	MD17G1262400	32300623	32302587	+	Tetratricopeptide repeat (TPR)-like superfamily protein
	MD17G1262500	32304324	32306510	-	zinc finger protein 4
	MD17G1262600	32311974	32313442	+	ARM repeat superfamily protein
	MD17G1262700	32313444	32318342	-	transmembrane kinase 1
	MD17G1262800	32328001	32328378	-	Transducin/WD40 repeat-like superfamily protein
	MD17G1262900	32331139	32332560	+	Protein of unknown function
	MD17G1263000	32419686	32420147	+	heat shock protein 70
	MD17G1263100	32428852	32430987	+	poly(A) polymerase 1
	MD17G1263200	32436092	32436469	-	Protein of unknown function
	MD17G1263300	32436789	32440051	+	F-box family protein
	MD17G1263400	32441045	32444002	+	Peroxisomal membrane 22 kDa (Mpv17/PMP22) family protein
	MD17G1263500	32444644	32445892	+	RING/U-box superfamily protein
	MD17G1263600	32450180	32453515	+	FtsH extracellular protease family
	MD17G1263700	32454419	32456434	+	Tetratricopeptide repeat (TPR)-like superfamily protein
	MD17G1263800	32457119	32457314	-	U2
	MD17G1263900	32458207	32458832	+	N/A
	MD17G1264000	32459555	32459750	-	U2
	MD17G1264100	32473295	32476103	+	Ras-related small GTP-binding family protein
	MD17G1264200	32476116	32480611	-	DNAJ heat shock N-terminal domain-containing protein
	MD17G1264300	32495903	32502214	+	TCP-1/cpn60 chaperonin family protein
	MD17G1264400	32503777	32505656	+	Autolysin
	MD17G1264500	32505711	32508011	-	Ribosomal L5P family protein
	MD17G1264600	32508823	32515998	+	TCP-1/cpn60 chaperonin family protein
	MD17G1264700	32516770	32518637	+	NDH-dependent cyclic electron flow 1
	MD17G1264800	32519005	32525520	-	alpha-vacuolar processing enzyme
	MD17G1264900	32540122	32546354	+	aspartate aminotransferase 1
	MD17G1265000	32546944	32550168	-	Pentatricopeptide repeat (PPR) superfamily protein
	MD17G1265100	32550930	32556652	-	SHAGGY-related protein kinase dZeta
	MD17G1265200	32558543	32560531	-	Peroxidase superfamily protein
	MD17G1265300	32582249	32583484	-	Peroxidase superfamily protein
	MD17G1265400	32594055	32597106	-	Protein kinase superfamily protein
	MD17G1265500	32599867	32604342	-	Ribosomal protein L1p/L10e family
	MD17G1265600	32606718	32606966	-	alpha/beta-Hydrolases superfamily protein
	MD17G1265700	32623335	32633090	+	alpha/beta-Hydrolases superfamily protein
	MD17G1265800	32633650	32636218	-	multiprotein bridging factor 1B
	MD17G1265900	32637471	32640303	-	multiprotein bridging factor 1A
	MD17G1266000	32654744	32658912	-	Leucine-rich repeat protein kinase family protein
	MD17G1266100	32665837	32670710	+	Protein of unknown function (DUF1637)
	MD17G1266200	32678698	32679989	-	DEA(D/H)-box RNA helicase family protein
	MD17G1266300	32680875	32682770	-	Protein of unknown function (DUF688)
	MD17G1266400	32682772	32685359	-	Protein of unknown function (DUF688)
	MD17G1266500	32693674	32693787	+	5S_rRNA
	MD17G1266600	32699843	32712859	+	Mitogen activated protein kinase kinase kinase-related
	MD17G1266700	32712931	32716016	-	RNI-like superfamily protein
	MD17G1266800	32719098	32719211	-	5S_rRNA
	MD17G1266900	32724700	32726290	-	N/A
	MD17G1267000	32727723	32729656	+	cAMP-regulated phosphoprotein 19-related protein
	MD17G1267100	32733747	32735583	-	pfkB-like carbohydrate kinase family protein
	MD17G1267200	32737045	32747535	-	Zn-dependent exopeptidases superfamily protein
	MD17G1267300	32748049	32752862	+	NADH-ubiquinone dehydrogenase
	MD17G1267400	32754259	32756338	-	microsomal glutathione s-transferase
	MD17G1267500	32758237	32758632	-	carbon-sulfur lyases
	MD17G1267600	32767637	32769557	-	microsomal glutathione s-transferase
	MD17G1267700	32772480	32772848	-	carbon-sulfur lyases
	MD17G1267800	32773191	32778579	+	serine hydroxymethyltransferase 3
	MD17G1267900	32785543	32793006	+	cysteine-rich RLK (RECEPTOR-like protein kinase) 8
	MD17G1268000	32793219	32795106	+	Disease resistance protein (CC-NBS-LRR class) family
	MD17G1268100	32800575	32802093	+	Eukaryotic aspartyl protease family protein
	MD17G1268200	32810273	32812574	+	N/A
	MD17G1268300	32813126	32815157	+	Cytochrome c oxidase biogenesis protein Cmc1-like
	MD17G1268400	32815488	32816815	-	HSP20-like chaperones superfamily protein
	MD17G1268500	32819888	32823223	-	Pentatricopeptide repeat (PPR) superfamily protein
	MD17G1268600	32823434	32832868	+	Tetratricopeptide repeat (TPR)-like superfamily protein
	MD17G1268700	32836020	32839973	-	glutamine synthase clone R1
	MD17G1268800	32851184	32852480	+	N/A
	MD17G1268900	32891785	32898982	+	ARM repeat superfamily protein
	MD17G1269000	32909109	32910498	+	nudix hydrolase homolog 18
	MD17G1269100	32916579	32918742	+	plasmodesmata-located protein 7
	MD17G1269200	32927931	32928852	+	HSP20-like chaperones superfamily protein
	MD17G1269300	32931234	32934812	+	receptor-like kinase 1
	MD17G1269400	32942296	32943636	-	N/A
	MD17G1269500	32945496	32947197	+	Kelch repeat and BTB domain-containing protein 11
	MD17G1269600	32948487	32961611	+	ADP-ribosylation factor-like A1A
	MD17G1269700	32964952	32965987	+	N/A
	MD17G1269800	32966046	32967097	-	N/A
	MD17G1269900	32969065	32970170	-	N/A
	MD17G1270000	33088362	33090345	-	ubiquitin protein ligase 6
	MD17G1270100	33107415	33109270	+	TPX2 (targeting protein for Xklp2) protein family
	MD17G1270200	33137802	33138094	+	N/A
	MD17G1270300	33140335	33141747	+	Adenine nucleotide alpha hydrolases-like superfamily protein
	MD17G1270400	33143013	33143098	+	snoZ103
	MD17G1270500	33143260	33143363	+	snoZ103
	MD17G1270600	33145870	33154308	+	Protein kinase superfamily protein
	MD17G1270700	33157827	33162634	-	cytosolic NADP+-dependent isocitrate dehydrogenase
	MD17G1270800	33163552	33166446	+	recA DNA recombination family protein
	MD17G1270900	33171526	33172934	-	N/A
	MD17G1271000	33174787	33178890	+	homeodomain GLABROUS 11
	MD17G1271100	33180914	33184248	+	homeodomain GLABROUS 11
	MD17G1271200	33194270	33195927	-	Transcription initiation Spt4-like protein
	MD17G1271300	33197325	33201771	-	UDP-glucose pyrophosphorylase 2
	MD17G1271400	33205673	33209045	+	Homeodomain-like superfamily protein
	MD17G1271500	33231456	33234226	+	expansin A13
	MD17G1271600	33235245	33237094	+	N/A
	MD17G1271700	33239918	33240984	+	glutathione S-transferase TAU 19
	MD17G1271800	33251301	33251412	-	5S_rRNA
	MD17G1271900	33252122	33253062	+	anaphase-promoting complex subunit 8
	MD17G1272000	33253255	33253623	+	anaphase-promoting complex subunit 8
	MD17G1272100	33407349	33409236	+	glutathione S-transferase phi 12
	MD17G1272200	33417467	33427853	+	auxin response factor 8
	MD17G1272300	33432364	33434099	+	Tetratricopeptide repeat (TPR)-like superfamily protein
	MD17G1272400	33436118	33436717	-	Protein of unknown function
	MD17G1272500	33437750	33440877	+	Protein of unknown function
	MD17G1272600	33441117	33452653	-	NC domain-containing protein-related
	MD17G1272700	33494718	33496420	+	acyl activating enzyme 5
	MD17G1272800	33497586	33498013	-	N/A
	MD17G1272900	33504467	33504754	-	Transducin family protein / WD-40 repeat family protein
	MD17G1273000	33517478	33521056	+	ribonuclease Ps
	MD17G1273100	33524444	33524785	+	receptor kinase 1
	MD17G1273200	33526361	33530129	+	S-locus lectin protein kinase family protein
‘Shanxi Duli' (Pyrus betuleafolia S67-locus)	GWHGAAYT030502	24745957	24747102	+	F-box domain, Leucine-rich repeat domain
	GWHGAAYT030503	24747619	24754122	-	Helicase superfamily 1/2, ATP-binding domain
	GWHGAAYT030504	24772853	24773841	+	Rapid ALkalinization Factor
	GWHGAAYT030505	24778335	24778999	-	N/A
	GWHGAAYT030506	24793760	24799847	+	N/A
	GWHGAAYT030507	24807581	24812041	+	O-acyltransferase, WSD1
	GWHGAAYT030508	24829822	24834479	+	O-acyltransferase, WSD1
	GWHGAAYT030509	24843999	24845634	+	N/A
	GWHGAAYT030510	24852107	24853335	-	N/A
	GWHGAAYT030511	24860481	24865350	+	O-acyltransferase, WSD1
	GWHGAAYT030512	24873790	24876433	+	S-locus glycoprotein domain, S-receptor-like serine/threonine-protein kinase
	GWHGAAYT030513	24878463	24880415	+	N/A
	GWHGAAYT030514	24880707	24884426	+	Ribonuclease H superfamily
	GWHGAAYT030515	24884514	24887062	-	Aminotransferase-like, plant mobile domain
	GWHGAAYT030516	24887114	24890347	-	Aminotransferase-like, plant mobile domain
	GWHGAAYT030517	24892677	24893736	-	Helix-loop-helix DNA-binding domain superfamily
	GWHGAAYT030518	24897196	24898194	-	Helix-loop-helix DNA-binding domain superfamily
	GWHGAAYT030519	24907808	24909335	-	Protein of unknown function PDDEXK-like
	GWHGAAYT030520	24928359	24929171	+	N/A
	GWHGAAYT030521	24933065	24938065	-	Serine/threonine-protein kinase, active site
	GWHGAAYT030522	24942440	24946186	+	Inorganic pyrophosphatase
	GWHGAAYT030523	24946985	24948247	+	N/A
	GWHGAAYT030524	24954236	24959083	+	Glycoside hydrolase superfamily
	GWHGAAYT030525	24959400	24960538	-	N/A
	GWHGAAYT030526	24970470	24974637	+	Ubiquitin-conjugating enzyme E2
	GWHGAAYT030527	24978446	24995052	-	EF-hand domain, Ion transport domain
	GWHGAAYT030528	25000022	25005438	-	Glycosyl transferase, family 48
	GWHGAAYT030529	25005515	25006355	-	1,3-beta-glucan synthase subunit FKS1-like, domain-1
	GWHGAAYT030530	25012804	25015513	-	UBA-like domain DUF1421
	GWHGAAYT030531	25017301	25018193	-	Casparian strip membrane protein
	GWHGAAYT030532	25020020	25024456	-	GHMP kinase
	GWHGAAYT030533	25030966	25033004	+	Lumazine-binding protein, ATP synthase subunit alpha
	GWHGAAYT030534	25037851	25038992	+	N/A
	GWHGAAYT030535	25043332	25048140	+	Zinc finger, CCHC-type
	GWHGAAYT030536	25049225	25050392	-	GPI-anchored protein LORELEI-like
	GWHGAAYT030537	25051951	25055872	-	DTW domain-containing protein 2
	GWHGAAYT030538	25058388	25060463	-	N/A
	GWHGAAYT030539	25085983	25087273	+	Zinc finger, RING/FYVE/PHD-type
	GWHGAAYT030540	25095257	25097572	-	Pentatricopeptide repeat, Tetratricopeptide-like helical domain superfamily
	GWHGAAYT030541	25098825	25101476	-	N/A
	GWHGAAYT030542	25103084	25106165	+	N/A
	GWHGAAYT030543	25106915	25111680	-	ATPase, AAA-type
	GWHGAAYT030544	25113484	25115772	+	Ubiquitin-like domain superfamily
	GWHGAAYT030545	25122802	25123870	-	N/A
	GWHGAAYT030546	25125377	25128498	+	Pentatricopeptide repeat, Tetratricopeptide-like helical domain superfamily
	GWHGAAYT030547	25129269	25134468	+	Tetraspanin/Peripherin
	GWHGAAYT030548	25139218	25141598	+	Expansin/pollen allergen
	GWHGAAYT030549	25145803	25150664	+	Protein of unknown function DUF247, plant
	GWHGAAYT030550	25151062	25151690	+	N/A
	GWHGAAYT030551	25152817	25153308	-	N/A
	GWHGAAYT030552	25156777	25159008	-	Clathrin light chain
	GWHGAAYT030553	25169145	25171119	+	B-box-type zinc finger
	GWHGAAYT030554	25171649	25174401	-	Yif1 family
	GWHGAAYT030555	25190614	25192948	+	Amino acid transporter, transmembrane domain
	GWHGAAYT030556	25204738	25206184	-	Alpha/beta hydrolase fold-1
	GWHGAAYT030557	25207314	25209293	-	Alpha/beta hydrolase fold-1
	GWHGAAYT030558	25212045	25215079	-	Sugar/inositol transporter
	GWHGAAYT030559	25217503	25221432	+	Aspartic peptidase domain superfamily
	GWHGAAYT030560	25221476	25225003	+	Reverse transcriptase/retrotransposon-derived protein, RNase H-like domain
	GWHGAAYT030561	25225089	25228462	-	Aminotransferase-like, plant mobile domain
	GWHGAAYT030562	25234848	25236894	+	N/A
	GWHGAAYT030563	25249901	25254223	+	Ribonuclease H domain
	GWHGAAYT030564	25254568	25256353	-	N/A
	GWHGAAYT030565	25259095	25261307	-	Tetratricopeptide repeat-containing domain
	GWHGAAYT030566	25268816	25274368	+	Reverse transcriptase/retrotransposon-derived protein, RNase H-like domain
	GWHGAAYT030567	25284685	25297366	-	EF-hand domain
	GWHGAAYT030568	25309861	25311658	-	N/A
	GWHGAAYT030569	25325125	25330695	+	Reverse transcriptase, RNase H-like domain
	GWHGAAYT030570	25346869	25350791	+	Ubiquitin-conjugating enzyme E2
	GWHGAAYT030571	25351345	25352630	+	NAC domain
	GWHGAAYT030572	25355518	25371289	-	EF-hand domain, Ion transport domain
	GWHGAAYT030573	25384474	25396029	-	Glycosyl transferase, family 48
	GWHGAAYT030574	25403403	25406352	-	UBA-like domain DUF1421
	GWHGAAYT030575	25408142	25409027	-	Casparian strip membrane protein
	GWHGAAYT030576	25410793	25415419	-	GHMP kinase
	GWHGAAYT030577	25420859	25422879	+	Lumazine-binding protein
	GWHGAAYT030578	25427682	25428812	+	N/A
	GWHGAAYT030579	25433292	25434676	-	GPI-anchored protein LORELEI-like
	GWHGAAYT030580	25435578	25440099	-	DTW
	GWHGAAYT030581	25442871	25443537	-	Myb-like domain
	GWHGAAYT030582	25467067	25468344	+	Zinc finger, RING/FYVE/PHD-type
	GWHGAAYT030583	25476773	25479697	-	Pentatricopeptide repeat, Tetratricopeptide-like helical domain superfamily
	GWHGAAYT030584	25480482	25483243	-	N/A
	GWHGAAYT030585	25488598	25488934	-	N/A
	GWHGAAYT030586	25489970	25495083	-	ATPase, AAA-type
	GWHGAAYT030587	25505895	25509016	+	Pentatricopeptide repeat, Tetratricopeptide-like helical domain superfamily
	GWHGAAYT030588	25509778	25514810	+	Tetraspanin/Peripherin
	GWHGAAYT030589	25519501	25521881	+	Expansin/pollen allergen
	GWHGAAYT030590	25529175	25530584	+	Protein of unknown function DUF247, plant
	GWHGAAYT030591	25530956	25531463	-	N/A
	GWHGAAYT030592	25531625	25532995	-	Clathrin light chain
	GWHGAAYT030593	25536675	25539197	-	Clathrin light chain
	GWHGAAYT030594	25541999	25543968	+	B-box-type zinc finger
	GWHGAAYT030595	25544496	25547597	-	Yif1 family
	GWHGAAYT030596	25560863	25563233	+	Amino acid transporter, transmembrane domain
	GWHGAAYT030597	25574773	25576449	-	Alpha/beta hydrolase fold-1
	GWHGAAYT030598	25577304	25579482	-	Alpha/Beta hydrolase fold
	GWHGAAYT030599	25580703	25583952	-	Sugar/inositol transporter
	GWHGAAYT030600	25586249	25591928	+	Ubiquitin domain, Tetratricopeptide repeat
	GWHGAAYT030601	25594740	25596074	-	N/A
	GWHGAAYT030602	25605932	25607418	+	Ribulose bisphosphate carboxylase, small subunit superfamily
	GWHGAAYT030603	25610737	25612354	-	N/A
	GWHGAAYT030604	25614886	25619523	+	Alpha/Beta hydrolase fold
	GWHGAAYT030605	25621537	25627086	+	Alpha/Beta hydrolase fold
	GWHGAAYT030606	25628577	25631341	-	Mannose-6-phosphate isomerase, type I
	GWHGAAYT030607	25656558	25660751	-	N/A
	GWHGAAYT030608	25670965	25672583	+	N/A
	GWHGAAYT030609	25675986	25681832	+	DUF3741-associated sequence motif
	GWHGAAYT030610	25682308	25682990	-	N/A
	GWHGAAYT030611	25684471	25691864	-	Peptidyl-tRNA hydrolase, Tryptophan synthase
	GWHGAAYT030612	25695760	25696798	-	Tryptophan synthase, alpha chain
	GWHGAAYT030613	25719990	25726471	+	Sugar/inositol transporter
	GWHGAAYT030614	25739602	25740074	+	N/A
	GWHGAAYT030615	25740130	25742475	+	Zinc finger, CCHC-type
	GWHGAAYT030616	25758974	25763120	+	N/A
	GWHGAAYT030617	25763344	25767145	+	Glycosyl transferase, family 14
	GWHGAAYT030618	25769207	25773019	-	Reverse transcriptase, RNA-dependent DNA polymerase
	GWHGAAYT030619	25779296	25782710	+	Fatty acid hydroxylase
	GWHGAAYT030620	25786697	25790773	-	Alpha/Beta hydrolase fold
	GWHGAAYT030621	25793320	25796543	-	N/A
	GWHGAAYT030622	25797611	25798255	-	Homeobox-leucine zipper protein GLABRA2/ANL2/PDF2/ATML1-like
	GWHGAAYT030623	25801530	25801965	-	N/A
	GWHGAAYT030624	25802750	25810229	-	Serine/threonine-protein kinase, active site
	GWHGAAYT030625	25813476	25818321	-	Wall-associated receptor kinase, C-terminal
	GWHGAAYT030626	25819719	25826883	-	Serine-threonine/tyrosine-protein kinase, catalytic domain
	GWHGAAYT030627	25829937	25831714	+	Thiamin diphosphate-binding fold
	GWHGAAYT030628	25831797	25833209	+	Zinc finger, CCHC-type superfamily
	GWHGAAYT030629	25833669	25835923	+	Ribonuclease H-like superfamily
	GWHGAAYT030630	25843705	25845666	-	Glutamine amidotransferase
	GWHGAAYT030631	25853448	25854890	+	Zinc finger, CCHC-type
	GWHGAAYT030632	25855019	25860553	+	Ribonuclease H-like superfamily
	GWHGAAYT030633	25862587	25866409	-	Tetratricopeptide repeat-containing domain
	GWHGAAYT030634	25869572	25870936	-	RAB11-binding protein RELCH
	GWHGAAYT030635	25871012	25871956	-	Armadillo-type fold
	GWHGAAYT030636	25872642	25883540	-	Zinc finger, CCHC-type
	GWHGAAYT030637	25883664	25887784	-	Zinc finger, CCHC-type; Armadillo-type fold
	GWHGAAYT030638	25888526	25893178	-	N/A
	GWHGAAYT030639	25900761	25916497	-	Protein kinase-like domain superfamily
	GWHGAAYT030640	25919279	25923310	+	Zinc finger, CCHC-type; Ribonuclease H superfamily
	GWHGAAYT030641	25925064	25926808	-	Wall-associated receptor kinase, C-terminal
	GWHGAAYT030642	25934252	25938303	-	Serine-threonine/tyrosine-protein kinase, catalytic domain
	GWHGAAYT030643	25949326	25950405	-	Domain of unknown function DUF4219
	GWHGAAYT030644	25951039	25956068	-	Serine-threonine/tyrosine-protein kinase
	GWHGAAYT030645	25964066	25964483	+	N/A
	GWHGAAYT030646	25964832	25974929	-	Armadillo-type fold
	GWHGAAYT030647	25981957	25986178	-	Ribonuclease H-like superfamily
	GWHGAAYT030648	25986764	25990710	-	Thaumatin family
	GWHGAAYT030649	25996573	25998537	+	Retrotransposon gag domain
	GWHGAAYT030650	25999793	26001115	+	S-adenosylmethionine synthetase
	GWHGAAYT030651	26006367	26006938	+	Protein of unknown function DUF3475
	GWHGAAYT030652	26008274	26009268	+	WEB family
	GWHGAAYT030653	26021461	26023034	+	WEB family
	GWHGAAYT030654	26023684	26023963	-	N/A
	GWHGAAYT030655	26025863	26028124	+	Leucine-rich repeat
	GWHGAAYT030656	26031943	26035759	+	Phosphatidic acid phosphatase type 2/haloperoxidase
	GWHGAAYT030657	26043855	26045262	-	Transcription factor, MADS-box
	GWHGAAYT030658	26050107	26052160	-	N/A
	GWHGAAYT030659	26060474	26060850	+	N/A
	GWHGAAYT030660	26062012	26063096	-	N/A
	GWHGAAYT030661	26070646	26072024	+	Zinc finger, CCCH-type
	GWHGAAYT030662	26072267	26073260	-	Transcription factor CBF/NF-Y/archaeal histone domain
	GWHGAAYT030663	26080517	26081987	+	N/A
	GWHGAAYT030664	26083914	26087568	+	Reverse transcriptase, RNA-dependent DNA polymerase
	GWHGAAYT030665	26093227	26094414	+	F-box associated domain, type 1
	GWHGAAYT030666	26097224	26099431	+	Ribonuclease H domain
	GWHGAAYT030667	26116687	26119209	+	Aspartic peptidase domain superfamily
	GWHGAAYT030668	26131630	26132814	-	F-box-like domain superfamily
	GWHGAAYT030669	26140562	26143147	+	N/A
	GWHGAAYT030670	26169489	26169798	-	N/A
	GWHGAAYT030671	26174037	26174860	-	N/A
	GWHGAAYT030672	26179990	26181824	-	Thioredoxin domain
	GWHGAAYT030673	26182527	26184491	-	N/A
	GWHGAAYT030674	26190518	26193479	+	F-box associated domain, type 1
	GWHGAAYT030675	26199504	26200824	-	Translation elongation factor EFTs/EF1B
	GWHGAAYT030676	26209421	26210761	+	Aspartic peptidase domain superfamily
	GWHGAAYT030677	26217271	26230779	-	Ankyrin repeat-containing domain
	GWHGAAYT030678	26238453	26241646	+	Ribonuclease H domain
	GWHGAAYT030679	26244224	26245088	-	N/A
	GWHGAAYT030680	26245422	26246040	-	N/A
	GWHGAAYT030681	26249635	26252174	+	F-box domain
	GWHGAAYT030682	26278393	26280024	+	Reverse transcriptase, RNA-dependent DNA polymerase
	GWHGAAYT030683	26290142	26294174	+	Methyltransferase domain
	GWHGAAYT030684	26307262	26308453	+	F-box domain
	GWHGAAYT030685	26311760	26315519	+	Reverse transcriptase, RNA-dependent DNA polymerase
	GWHGAAYT030686	26320582	26328491	+	Tetratricopeptide-like helical domain superfamily
	GWHGAAYT030687	26336706	26338072	+	F-box associated domain, type 1
	GWHGAAYT030688	26344101	26347393	-	Ribonuclease H superfamily
	GWHGAAYT030689	26361828	26365490	-	Ribonuclease H superfamily
	GWHGAAYT030690	26371127	26372504	-	F-box-like domain superfamily
	GWHGAAYT030691	26377711	26380339	-	Ribonuclease H-like superfamily
	GWHGAAYT030692	26385493	26389220	-	Ribonuclease H superfamily
	GWHGAAYT030693	26389303	26394050	-	Reverse transcriptase, RNA-dependent DNA polymerase
	GWHGAAYT030694	26394147	26399065	-	F-box associated domain, type 1
	GWHGAAYT030695	26403481	26404659	+	F-box domain
	GWHGAAYT030696	26419769	26422147	-	N/A
	GWHGAAYT030697	26422262	26434215	+	DNA ligase, ATP-dependent
	GWHGAAYT030698	26436691	26437337	+	Histone chaperone ASF1-like
	GWHGAAYT030699	26438335	26440690	-	N/A
	GWHGAAYT030700	26441383	26441757	+	Thiamin diphosphate-binding fold
	GWHGAAYT030701	26441837	26444739	+	Thiamine pyrophosphate enzyme
	GWHGAAYT030702	26448975	26450241	-	N/A
	GWHGAAYT030703	26466699	26469422	+	Aspartic peptidase domain superfamily
	GWHGAAYT030704	26469454	26471064	+	N/A
	GWHGAAYT030705	26471110	26473588	+	Reverse transcriptase/retrotransposon-derived protein, RNase H-like domain
	GWHGAAYT030706	26474205	26475844	+	Lactate/malate dehydrogenase
	GWHGAAYT030707	26506107	26509160	+	Aspartic peptidase domain superfamily
	GWHGAAYT030708	26519427	26525445	+	N/A
	GWHGAAYT030709	26529549	26532911	-	Reverse transcriptase domain
	GWHGAAYT030710	26537540	26540378	+	Zinc finger, CCHC-type
	GWHGAAYT030711	26540424	26542650	+	Reverse transcriptase, RNA-dependent DNA polymerase
	GWHGAAYT030712	26544876	26547137	+	Ribonuclease H superfamily
	GWHGAAYT030713	26548041	26548781	+	Retrotransposon Ty1/copia-like
	GWHGAAYT030714	26558337	26559729	-	N/A
	GWHGAAYT030715	26559968	26560804	-	Retrotransposon gag domain
	GWHGAAYT030716	26563583	26564785	+	F-box associated domain, type 1
	GWHGAAYT030717	26576525	26583903	+	Aspartic peptidase domain superfamily
	GWHGAAYT030718	26589775	26592621	-	Aspartic peptidase domain superfamily
	GWHGAAYT030719	26598084	26600378	-	Aspartic peptidase domain superfamily
	GWHGAAYT030720	26619261	26626181	+	N/A
	GWHGAAYT030721	26631428	26633337	-	N/A
	GWHGAAYT030722	26664582	26667380	+	Aspartic peptidase domain superfamily
	GWHGAAYT030723	26676430	26678841	+	N/A
	GWHGAAYT030724	26708586	26710092	-	F-box domain
	GWHGAAYT030725	26711731	26712111	-	N/A
	GWHGAAYT030726	26713129	26715660	-	Aspartic peptidase domain superfamily
	GWHGAAYT030727	26715695	26716713	-	N/A
	GWHGAAYT030728	26743021	26743809	-	N/A
	GWHGAAYT030729	26749309	26754625	+	Zinc finger, CCHC-type superfamily
	GWHGAAYT030730	26771137	26774883	+	Zinc finger, CCHC-type
	GWHGAAYT030731	26780299	26784195	-	F-box associated domain, type 1
	GWHGAAYT030732	26790997	26792262	+	N/A
	GWHGAAYT030733	26798818	26799560	-	N/A
	GWHGAAYT030734	26806203	26806990	-	N/A
	GWHGAAYT030735	26814638	26816048	-	Ribonuclease H domain
	GWHGAAYT030736	26817737	26818540	-	N/A
	GWHGAAYT030737	26820800	26822104	+	N/A
	GWHGAAYT030738	26823281	26824017	-	N/A
	GWHGAAYT030739	26827346	26829084	-	N/A
	GWHGAAYT030740	26847298	26848270	+	N/A
	GWHGAAYT030741	26851589	26854342	-	Retrotransposon gag domain
	GWHGAAYT030742	26856722	26857906	-	F-box associated domain, type 1
	GWHGAAYT030743	26874218	26876100	+	N/A
	GWHGAAYT030744	26879628	26881404	-	N/A
	GWHGAAYT030745	26886437	26887619	+	S67-RNase
	GWHGAAYT030746	26899807	26902386	-	N/A
	GWHGAAYT030747	26933320	26937658	+	N/A
	GWHGAAYT030748	26937817	26939192	-	N/A
	GWHGAAYT030749	26961846	26966398	-	F-box-like domain superfamily
	GWHGAAYT030750	26989272	26990611	+	Retrotransposon gag domain
	GWHGAAYT030751	26997879	26998450	+	N/A
	GWHGAAYT030752	27014738	27015910	-	F-box associated domain, type 1
	GWHGAAYT030753	27026780	27027493	-	N/A
	GWHGAAYT030754	27076695	27081593	-	Ribonuclease H-like superfamily
	GWHGAAYT030755	27081705	27082292	-	N/A
	GWHGAAYT030756	27086088	27088520	+	Ribonuclease H superfamily
	GWHGAAYT030757	27090904	27091429	-	N/A
	GWHGAAYT030758	27091462	27095409	-	Cyclin
	GWHGAAYT030759	27106605	27107259	+	N/A
	GWHGAAYT030760	27107961	27108413	-	N/A
	GWHGAAYT030761	27110062	27112622	-	F-box associated domain, type 1
	GWHGAAYT030762	27120158	27124456	-	Reverse transcriptase, RNA-dependent DNA polymerase
	GWHGAAYT030763	27139919	27141070	-	F-box-like domain superfamily
	GWHGAAYT030764	27148945	27149427	+	N/A
	GWHGAAYT030765	27151829	27167836	-	Phosphatidylinositol kinase
	GWHGAAYT030766	27171642	27178809	+	PDZ domain
	GWHGAAYT030767	27184617	27186217	+	Cytochrome P450
	GWHGAAYT030768	27189516	27192260	-	Zinc finger C2H2 superfamily
	GWHGAAYT030769	27193735	27211929	-	Aminoacyl-tRNA synthetase, class Ia
	GWHGAAYT030770	27213493	27214344	+	Polyprenyl synthetase
	GWHGAAYT030771	27218171	27219311	+	Polyprenyl synthetase
	GWHGAAYT030772	27219423	27222117	-	Glutathione S-transferase, C-terminal domain superfamily
	GWHGAAYT030773	27222142	27222731	-	PIN-like domain superfamily
	GWHGAAYT030774	27226988	27231170	-	Zinc finger, CCHC-type superfamily
	GWHGAAYT030775	27233513	27234517	+	Polyprenyl synthetase
	GWHGAAYT030776	27235129	27238431	-	Glutathione S-transferase
	GWHGAAYT030777	27245475	27249911	+	Transcriptional factor DELLA
	GWHGAAYT030778	27263079	27263912	-	Uncharacterized protein At4g22758-like
	GWHGAAYT030779	27270694	27272038	+	Myb/SANT-like domain
	GWHGAAYT030780	27276360	27277118	+	C2 domain
	GWHGAAYT030781	27280899	27281348	-	N/A
	GWHGAAYT030782	27283177	27284825	-	SANT/Myb domain, Homebox-like domain
	GWHGAAYT030783	27302353	27302933	-	N/A
	GWHGAAYT030784	27302988	27306827	-	Zinc finger, CCHC-type
	GWHGAAYT030785	27307266	27310050	+	Ribonuclease H-like superfamily
	GWHGAAYT030786	27310154	27315221	+	Reverse transcriptase, RNA-dependent DNA polymerase
	GWHGAAYT030787	27323076	27327895	+	N/A
	GWHGAAYT030788	27345149	27352763	-	Myb domain, Homeobox-like domain
	GWHGAAYT030789	27364370	27371074	-	Armadillo-type fold
	GWHGAAYT030790	27372728	27373535	+	NAD(P)-binding domain superfamily
	GWHGAAYT030791	27374057	27374766	+	N/A
	GWHGAAYT030792	27375905	27378707	+	Pentatricopeptide repeat, Tetratricopeptide-like helical domain superfamily
	GWHGAAYT030793	27379163	27381510	-	Zinc finger C2H2-type
	GWHGAAYT030794	27389587	27391206	+	Zinc finger, RING/FYVE/PHD-type
	GWHGAAYT030795	27391372	27396019	-	Serine/threonine-protein kinase, Leucine-rich repeat-containing
	GWHGAAYT030796	27406799	27409451	+	Sugar/inositol transporter
	GWHGAAYT030797	27421387	27422586	+	S-adenosyl-L-methionine-dependent methyltransferase
	GWHGAAYT030798	27427302	27434513	-	Reverse transcriptase, RNA-dependent DNA polymerase
	GWHGAAYT030799	27436806	27438174	-	N/A
	GWHGAAYT030800	27441184	27441890	-	N/A
	GWHGAAYT030801	27442590	27443131	-	N/A
	GWHGAAYT030802	27445022	27452727	-	Ankyrin repeat
	GWHGAAYT030803	27461829	27464807	+	Poly(A) polymerase
	GWHGAAYT030804	27468652	27470048	-	Putative NADH dehydrogenase [ubiquinone] 1 beta subcomplex subunit 8, mitochondrial
	GWHGAAYT030805	27470027	27473205	+	F-box domain
	GWHGAAYT030806	27474230	27477853	+	Mpv17/PMP22
	GWHGAAYT030807	27478425	27479741	+	Zinc finger, RING/FYVE/PHD-type
	GWHGAAYT030808	27485581	27489297	+	ATPase, AAA-type
	GWHGAAYT030809	27489844	27495978	+	Pentatricopeptide repeat, Tetratricopeptide-like helical domain superfamily
	GWHGAAYT030810	27510582	27513557	+	N/A
	GWHGAAYT030811	27514165	27518986	-	Ribosomal protein L3
	GWHGAAYT030812	27525001	27528387	+	Small GTPase
	GWHGAAYT030813	27528853	27532298	-	DnaJ domain
	GWHGAAYT030814	27536608	27542943	+	Chaperonin TCP-1
	GWHGAAYT030815	27548486	27550141	+	LysM domain
	GWHGAAYT030816	27550398	27552247	-	Ribosomal protein L5
	GWHGAAYT030817	27553311	27560330	+	Chaperonin TCP-1
	GWHGAAYT030818	27561225	27563009	+	Galactose mutarotase-like domain superfamily
	GWHGAAYT030819	27563380	27568142	-	Peptidase C13, legumain
	GWHGAAYT030820	27570713	27576655	+	Pyridoxal phosphate-dependent transferase
	GWHGAAYT030821	27577627	27580350	-	Pentatricopeptide repeat
	GWHGAAYT030822	27581035	27586627	-	Serine/threonine-protein kinase
	GWHGAAYT030823	27600420	27601539	+	Arginine decarboxylase
	GWHGAAYT030824	27603284	27604843	-	Plant peroxidase
	GWHGAAYT030825	27612179	27614965	-	Serine/threonine-protein kinase, active site
	GWHGAAYT030826	27618472	27622524	-	Ribosomal protein L1-like
	GWHGAAYT030827	27629859	27632190	+	Phospholipase A1-II
	GWHGAAYT030828	27634409	27635749	-	Lambda repressor-like, DNA-binding domain superfamily
	GWHGAAYT030829	27639276	27640799	+	Phospholipase A1-II
	GWHGAAYT030830	27641516	27647757	-	Lambda repressor-like, DNA-binding domain superfamily
	GWHGAAYT030831	27653259	27659039	+	RmlC-like cupin domain superfamily
	GWHGAAYT030832	27660577	27661062	-	N/A
	GWHGAAYT030833	27672147	27674013	-	N/A
	GWHGAAYT030834	27674226	27675665	-	N/A
	GWHGAAYT030835	27676320	27678788	-	Protein of unknown function DUF688
	GWHGAAYT030836	27690223	27705633	+	Serine-threonine/tyrosine-protein kinase
	GWHGAAYT030837	27701881	27705257	-	COI1, F-box
	GWHGAAYT030838	27717785	27721325	+	Endosulphine
	GWHGAAYT030839	27724509	27726420	-	Carbohydrate kinase PfkB
	GWHGAAYT030840	27727730	27737912	-	Nicastrin
	GWHGAAYT030841	27738398	27743462	+	Molybdopterin oxidoreductase
	GWHGAAYT030842	27745194	27747422	-	Membrane associated eicosanoid/glutathione metabolism-like domain superfamily
	GWHGAAYT030843	27748984	27749352	-	Glutathione-dependent formaldehyde-activating enzyme/centromere protein V
	GWHGAAYT030844	27829538	27832962	-	Glutamine synthetase
	GWHGAAYT030845	27871451	27878695	+	Armadillo-type fold
	GWHGAAYT030846	27887323	27888889	+	NUDIX hydrolase domain
	GWHGAAYT030847	27893882	27895844	+	Gnk2-homologous domain
	GWHGAAYT030848	27903055	27905988	+	Leucine-rich repeat domain superfamily
	GWHGAAYT030849	27907792	27912577	+	Small GTP-binding protein domain
	GWHGAAYT030850	27927712	27930023	+	SANT/Myb domain, Homeobox-like domain
	GWHGAAYT030851	27957582	27959872	-	GDSL lipase/esterase
	GWHGAAYT030852	27966572	27970933	+	Alpha/Beta hydrolase fold
	GWHGAAYT030853	27985447	27986415	+	N/A
	GWHGAAYT030854	27987564	27988458	+	Rossmann-like alpha/beta/alpha sandwich fold
	GWHGAAYT030855	27992785	28000238	+	Protein kinase-like domain superfamily
	GWHGAAYT030856	28001850	28006626	-	Isopropylmalate dehydrogenase-like domain
	GWHGAAYT030857	28009677	28014733	+	DNA recombination and repair protein RecA
	GWHGAAYT030858	28017107	28020907	+	Homeobox domain
	GWHGAAYT030859	28022973	28026343	+	Homeobox domain
	GWHGAAYT030860	28027056	28032640	-	Nucleotide-diphospho-sugar transferases
	GWHGAAYT030861	28036637	28039940	+	SANT/Myb domain, Homeobox-like domain
	GWHGAAYT030862	28041268	28045533	+	Reverse transcriptase, RNA-dependent DNA polymerase
	GWHGAAYT030863	28048421	28051114	+	Expansin/pollen allergen, DPBB domain
	GWHGAAYT030864	28052596	28053648	-	N/A
	GWHGAAYT030865	28068275	28069340	+	Glutathione S-transferase
	GWHGAAYT030866	28076746	28080949	+	NAC domain
	GWHGAAYT030867	28082359	28107792	+	N/A
	GWHGAAYT030868	28096783	28100987	+	NAC domain
	GWHGAAYT030869	28108181	28112441	-	CDC50/LEM3 family
	GWHGAAYT030870	28117269	28121628	-	Sucrose synthase
	GWHGAAYT030871	28123628	28127760	-	Sucrose synthase
	GWHGAAYT030872	28130811	28134954	-	Rubisco LSMT, substrate-binding domain
	GWHGAAYT030873	28137216	28142495	+	FAD/NAD(P)-binding domain superfamily
	GWHGAAYT030874	28158202	28160353	-	AMP-dependent synthetase/ligase
	GWHGAAYT030875	28174242	28181136	+	WD40-repeat-containing domain
	GWHGAAYT030876	28188573	28190380	+	Glutathione S-transferase
	GWHGAAYT030877	28198474	28209982	+	Auxin response factor
	GWHGAAYT030878	28211650	28212433	+	Cytochrome P450
	GWHGAAYT030879	28213095	28216395	-	N/A
	GWHGAAYT030880	28213302	28214946	+	Pentatricopeptide repeat, Tetratricopeptide-like helical domain superfamily
	GWHGAAYT030881	28217366	28219620	+	N/A
	GWHGAAYT030882	28219676	28222094	-	LRAT domain
	GWHGAAYT030883	28236893	28237606	+	AMP-dependent synthetase/ligase
	GWHGAAYT030884	28237629	28238552	+	AMP-dependent synthetase/ligase
	GWHGAAYT030885	28246364	28248224	+	AMP-dependent synthetase/ligase
	GWHGAAYT030886	28249454	28249783	-	N/A
	GWHGAAYT030887	28250703	28251103	-	N/A
	GWHGAAYT030888	28253419	28258868	-	Serine/threonine-protein kinase, active site
	GWHGAAYT030889	28259997	28264348	+	DEAD/DEAH box helicase domain
	GWHGAAYT030890	28277465	28283524	+	Leucine-rich repeat
	GWHGAAYT030891	28291775	28293979	-	Galactose mutarotase-like domain superfamily
	GWHGAAYT030892	28295105	28295485	+	N/A
	GWHGAAYT030893	28295541	28295991	+	N/A
	GWHGAAYT030894	28296956	28298053	-	Reverse transcriptase, RNA-dependent DNA polymerase
	GWHGAAYT030895	28298099	28299742	-	Zinc finger, CCHC-type
	GWHGAAYT030896	28300453	28302388	+	DEAD/DEAH box helicase domain
	GWHGAAYT030897	28303612	28307235	+	Leucine-rich repeat
	GWHGAAYT030898	28308237	28310066	-	Ribonucleases P/MRP protein subunit Pop1
	GWHGAAYT030899	28311419	28316501	+	Zinc finger, CCHC-type
	GWHGAAYT030900	28319366	28329108	+	Leucine-rich repeat
	GWHGAAYT030901	28329428	28330332	-	SKP1/BTB/POZ domain superfamily
	GWHGAAYT030902	28334503	28338777	+	Ribonuclease H-like superfamily
	GWHGAAYT030903	28339247	28343492	+	Zinc finger, CCHC-type
	GWHGAAYT030904	28345400	28346166	-	N/A
	GWHGAAYT030905	28349763	28356281	-	Zinc finger, CCHC-type
	GWHGAAYT030906	28357698	28358948	-	N/A
	GWHGAAYT030907	28364015	28365246	-	Ribonucleases P/MRP protein subunit Pop1
	GWHGAAYT030908	28365970	28367866	-	Ribonucleases P/MRP protein subunit Pop1
	GWHGAAYT030909	28370444	28448118	+	Leucine-rich repeat
	GWHGAAYT030910	28451475	28453533	-	N/A
	GWHGAAYT030911	28453987	28456112	-	N/A
	GWHGAAYT030912	28460667	28464350	-	Ribonucleases P/MRP protein subunit Pop1
	GWHGAAYT030913	28472376	28478616	+	Leucine-rich repeat
	GWHGAAYT030914	28478891	28481127	-	N/A
	GWHGAAYT030915	28503685	28504425	-	N/A
	GWHGAAYT030916	28505155	28511197	+	Leucine-rich repeat
	GWHGAAYT030917	28516514	28517450	-	Galactose mutarotase-like domain superfamily
	GWHGAAYT030918	28517658	28518242	-	Zinc finger, SWIM-type
	GWHGAAYT030919	28520990	28523912	-	Beta-carotene isomerase D27-like
	GWHGAAYT030920	28528083	28538481	+	Leucine-rich repeat
	GWHGAAYT030921	28542735	28543490	-	N/A
	GWHGAAYT030922	28545131	28546704	-	Galactose mutarotase-like domain superfamily
	GWHGAAYT030923	28548159	28552268	+	Ribonuclease H-like superfamily
	GWHGAAYT030924	28552982	28561254	+	Leucine-rich repeat
	GWHGAAYT030925	28562624	28564585	-	Ribonucleases P/MRP protein subunit Pop1
	GWHGAAYT030926	28568739	28574954	+	Leucine-rich repeat
	GWHGAAYT030927	28580451	28581968	-	Ribonuclease H-like superfamily
	GWHGAAYT030928	28586112	28587443	-	N/A
	GWHGAAYT030929	28588025	28593268	-	N/A
	GWHGAAYT030930	28594392	28595776	+	Harbinger transposase-derived protein
	GWHGAAYT030931	28612593	28613171	+	Pentatricopeptide repeat, Tetratricopeptide-like helical domain superfamily
	GWHGAAYT030932	28613425	28614184	-	Ribonucleases P/MRP protein subunit Pop1
	GWHGAAYT030933	28618267	28623923	+	Leucine-rich repeat
	GWHGAAYT030934	28624345	28628367	-	Zinc finger, CCHC-type
	GWHGAAYT030935	28628631	28629769	+	N/A
	GWHGAAYT030936	28634693	28635784	-	N/A
	GWHGAAYT030937	28636164	28641055	+	Zinc finger, CCHC-type
	GWHGAAYT030938	28641068	28641748	-	N/A
	GWHGAAYT030939	28641956	28642540	-	Zinc finger, SWIM-type
	GWHGAAYT030940	28643176	28643421	-	N/A
	GWHGAAYT030941	28643563	28648153	-	Domain of unknown function DUF4033
	GWHGAAYT030942	28648968	28649546	+	Pentatricopeptide repeat, Tetratricopeptide-like helical domain superfamily
	GWHGAAYT030943	28650178	28652875	-	Ribonucleases P/MRP protein subunit Pop1
	GWHGAAYT030944	28654424	28657246	+	N/A
	GWHGAAYT030945	28660228	28663224	-	Retrotransposon gag domain
	GWHGAAYT030946	28664554	28674891	+	Leucine-rich repeat
	GWHGAAYT030947	28675838	28683189	+	Reverse transcriptase/retrotransposon-derived protein, RNase H-like domain
	GWHGAAYT030948	28683484	28689044	-	Aminotransferase-like, plant mobile domain
	GWHGAAYT030949	28689419	28690843	+	Leucine-rich repeat
	GWHGAAYT030950	28691414	28698785	-	Reverse transcriptase, RNA-dependent DNA polymerase
	GWHGAAYT030951	28699140	28700126	-	Retrotransposon Copia-like, N-terminal
	GWHGAAYT030952	28701189	28701944	-	N/A
	GWHGAAYT030953	28703585	28705157	-	Galactose mutarotase-like domain superfamily
	GWHGAAYT030954	28706265	28706645	+	N/A
	GWHGAAYT030955	28712154	28712834	+	DEAD/DEAH box helicase domain
	GWHGAAYT030956	28714938	28719408	+	Leucine-rich repeat
	GWHGAAYT030957	28720396	28721570	-	Ribonucleases P/MRP protein subunit Pop1
	GWHGAAYT030958	28721575	28722536	-	Ribonucleases P/MRP protein subunit Pop1
[truncated: 740 more rows]

## Sheet: Table S6
Table S6 Sequence similarity (%) among Pyrus and Malus SFBB genes
Gene		I												Ib										II																III
		PbrSFBB.Ia-S17	MdFBX16	MdSFBB.Ia-S9	PbrSFBB.Ia-S7	PbeSFBB.Ia-S67	MdSFBB.Ia.2-S3	MdFBX9	PpySFBB1-S6	PpySFBB1-S2	MdSFBB.Ia-S2	MdSFBB.Ia.1-S3		PbrSFBB.Ib-S17	PbeSFBB.Ib-S67	MdSFBB.Ib-S5	MdSFBB.Ib-S9	MdSFBB.Ib-S2	PcSFBB.Ib-S101	PpySFBB1-S1	PpySFBB1-S3	PbrSFBB.Ib-S7		PbrSFBB.II-S17	PbrSFBB.II-S7	PpySFBB2-S2	PpySFBB2-S1	PpySFBB2-S3	MdSFBB.II-S9	PcSFBB.II-S101	PpySFBB2-S4	MdSFBB.II-S5	PpySFBB2-S6	MdSFBB.II-S3	MdFBX14	PpySFBB2-S5	PpySFBB.II.1-S5	PpySFBB.II.2-S5		PbrSFBB.III-S17	MdSFBB.III.1-S2	MdSFBB.III-S3	MdFBX7	PbeSFBB.III-S67	MdSFBB.III.2-S2	MdSFBB.III-S5	MdFBX17	MdSFBB.III-S9	PcSFBB.III-S101
I	PbrSFBB.Ia-S17	-	0.96	0.96	0.96	0.95	0.965	0.965	0.955	0.88	0.887	0.887		0.807	0.792	0.82	0.82	0.812	0.805	0.81	0.81	0.81		0.699	0.711	0.701	0.703	0.694	0.706	0.691	0.706	0.701	0.701	0.685	0.685	0.679	0.691	0.653		0.69	0.687	0.687	0.707	0.687	0.695	0.695	0.692	0.692	0.685
	MdFBX16	0.974	-	1	0.962	0.942	0.96	0.96	0.945	0.867	0.895	0.895		0.797	0.79	0.81	0.81	0.802	0.8	0.805	0.805	0.805		0.696	0.716	0.706	0.711	0.696	0.708	0.694	0.708	0.706	0.708	0.69	0.69	0.684	0.694	0.657		0.695	0.695	0.695	0.715	0.69	0.702	0.702	0.7	0.7	0.695
	MdSFBB.Ia-S9	0.974	1	-	0.962	0.942	0.96	0.96	0.945	0.867	0.895	0.895		0.797	0.79	0.81	0.81	0.802	0.8	0.805	0.805	0.805		0.696	0.716	0.706	0.711	0.696	0.708	0.694	0.708	0.706	0.708	0.69	0.69	0.684	0.694	0.657		0.695	0.695	0.695	0.715	0.69	0.702	0.702	0.7	0.7	0.695
	PbrSFBB.Ia-S7	0.974	0.97	0.97	-	0.945	0.957	0.957	0.945	0.87	0.887	0.887		0.797	0.785	0.807	0.807	0.8	0.797	0.802	0.802	0.802		0.689	0.706	0.694	0.701	0.684	0.699	0.684	0.699	0.696	0.699	0.682	0.682	0.679	0.681	0.653		0.69	0.69	0.69	0.71	0.69	0.697	0.697	0.695	0.695	0.685
	PbeSFBB.Ia-S67	0.967	0.965	0.965	0.962	-	0.952	0.952	0.947	0.867	0.88	0.88		0.79	0.78	0.8	0.8	0.792	0.79	0.795	0.795	0.795		0.689	0.701	0.689	0.696	0.679	0.694	0.684	0.694	0.694	0.694	0.677	0.677	0.679	0.684	0.653		0.68	0.687	0.687	0.702	0.68	0.687	0.687	0.685	0.685	0.68
	MdSFBB.Ia.2-S3	0.979	0.973	0.973	0.973	0.97	-	1	0.952	0.872	0.89	0.89		0.8	0.787	0.812	0.812	0.805	0.802	0.807	0.807	0.807		0.691	0.706	0.696	0.701	0.684	0.706	0.684	0.699	0.699	0.699	0.68	0.68	0.679	0.681	0.653		0.692	0.69	0.69	0.707	0.685	0.695	0.695	0.692	0.692	0.687
	MdFBX9	0.979	0.973	0.973	0.973	0.97	1	-	0.952	0.872	0.89	0.89		0.8	0.787	0.812	0.812	0.805	0.802	0.807	0.807	0.807		0.691	0.706	0.696	0.701	0.684	0.706	0.684	0.699	0.699	0.699	0.68	0.68	0.679	0.681	0.653		0.692	0.69	0.69	0.707	0.685	0.695	0.695	0.692	0.692	0.687
	PpySFBB1-S6	0.973	0.965	0.965	0.965	0.965	0.974	0.974	-	0.872	0.887	0.887		0.795	0.785	0.812	0.812	0.81	0.797	0.802	0.807	0.802		0.696	0.716	0.703	0.711	0.699	0.706	0.696	0.706	0.711	0.708	0.69	0.69	0.689	0.696	0.662		0.695	0.69	0.69	0.705	0.682	0.692	0.692	0.69	0.69	0.685
	PpySFBB1-S2	0.94	0.933	0.933	0.932	0.929	0.94	0.94	0.935	-	0.925	0.925		0.8	0.787	0.812	0.812	0.81	0.8	0.802	0.802	0.802		0.699	0.696	0.696	0.706	0.684	0.706	0.686	0.701	0.699	0.699	0.68	0.68	0.684	0.681	0.657		0.7	0.697	0.697	0.707	0.697	0.705	0.705	0.705	0.705	0.702
	MdSFBB.Ia-S2	0.938	0.937	0.937	0.933	0.93	0.941	0.941	0.937	0.952	-	1		0.815	0.802	0.827	0.827	0.825	0.812	0.817	0.82	0.817		0.681	0.696	0.691	0.701	0.676	0.699	0.681	0.694	0.694	0.694	0.677	0.677	0.676	0.674	0.65		0.697	0.705	0.705	0.707	0.695	0.702	0.702	0.707	0.707	0.697
	MdSFBB.Ia.1-S3	0.938	0.937	0.937	0.933	0.93	0.941	0.941	0.937	0.952	1	-		0.815	0.802	0.827	0.827	0.825	0.812	0.817	0.82	0.817		0.681	0.696	0.691	0.701	0.676	0.699	0.681	0.694	0.694	0.694	0.677	0.677	0.676	0.674	0.65		0.697	0.705	0.705	0.707	0.695	0.702	0.702	0.707	0.707	0.697
Ib	PbrSFBB.Ib-S17	0.896	0.891	0.891	0.89	0.887	0.896	0.896	0.892	0.894	0.898	0.898		-	0.94	0.95	0.95	0.942	0.937	0.94	0.937	0.94		0.794	0.8	0.799	0.798	0.792	0.795	0.796	0.801	0.797	0.802	0.777	0.777	0.79	0.791	0.76		0.799	0.801	0.801	0.806	0.804	0.805	0.805	0.806	0.806	0.799
	PbeSFBB.Ib-S67	0.891	0.888	0.888	0.884	0.883	0.891	0.891	0.887	0.886	0.895	0.895		0.969	-	0.937	0.937	0.93	0.932	0.932	0.93	0.932		0.796	0.801	0.798	0.799	0.795	0.794	0.794	0.798	0.795	0.799	0.775	0.775	0.791	0.794	0.761		0.797	0.8	0.8	0.804	0.803	0.803	0.803	0.804	0.804	0.798
	MdSFBB.Ib-S5	0.901	0.896	0.896	0.895	0.892	0.901	0.901	0.899	0.897	0.901	0.901		0.974	0.966	-	1	0.992	0.96	0.962	0.965	0.962		0.799	0.801	0.802	0.801	0.796	0.798	0.799	0.804	0.8	0.804	0.78	0.78	0.794	0.793	0.764		0.801	0.806	0.806	0.806	0.807	0.808	0.808	0.809	0.809	0.803
	MdSFBB.Ib-S9	0.9	0.894	0.894	0.893	0.891	0.899	0.899	0.897	0.896	0.9	0.9		0.972	0.965	0.998	-	0.992	0.96	0.962	0.965	0.962		0.797	0.799	0.801	0.8	0.794	0.797	0.797	0.802	0.798	0.802	0.779	0.779	0.792	0.792	0.762		0.799	0.804	0.804	0.804	0.805	0.807	0.807	0.807	0.807	0.802
	MdSFBB.Ib-S2	0.899	0.893	0.893	0.892	0.89	0.898	0.898	0.898	0.896	0.901	0.901		0.971	0.964	0.997	0.995	-	0.952	0.955	0.957	0.955		0.799	0.801	0.802	0.801	0.794	0.798	0.799	0.804	0.8	0.804	0.78	0.78	0.794	0.792	0.764		0.802	0.806	0.806	0.806	0.807	0.808	0.808	0.809	0.809	0.803
	PcSFBB.Ib-S101	0.898	0.894	0.894	0.896	0.891	0.899	0.899	0.896	0.895	0.898	0.898		0.969	0.964	0.975	0.974	0.973	-	0.987	0.985	0.987		0.798	0.801	0.804	0.802	0.798	0.799	0.798	0.803	0.8	0.803	0.781	0.781	0.795	0.796	0.765		0.801	0.803	0.803	0.806	0.804	0.807	0.807	0.807	0.807	0.802
	PpySFBB1-S1	0.9	0.896	0.896	0.897	0.892	0.902	0.902	0.897	0.895	0.898	0.898		0.969	0.964	0.975	0.974	0.973	0.993	-	0.992	0.995		0.799	0.801	0.803	0.801	0.796	0.798	0.799	0.804	0.799	0.804	0.78	0.78	0.796	0.793	0.765		0.802	0.804	0.804	0.807	0.805	0.808	0.808	0.808	0.808	0.803
	PpySFBB1-S3	0.899	0.895	0.895	0.896	0.891	0.9	0.9	0.898	0.896	0.901	0.901		0.97	0.965	0.978	0.976	0.975	0.994	0.995	-	0.992		0.798	0.8	0.802	0.801	0.795	0.797	0.798	0.803	0.798	0.803	0.779	0.779	0.795	0.792	0.765		0.8	0.802	0.802	0.805	0.803	0.807	0.807	0.807	0.807	0.801
	PbrSFBB.Ib-S7	0.899	0.895	0.895	0.896	0.891	0.901	0.901	0.896	0.896	0.899	0.899		0.97	0.965	0.976	0.975	0.974	0.994	0.997	0.996	-		0.8	0.801	0.804	0.802	0.797	0.799	0.8	0.805	0.8	0.805	0.781	0.781	0.797	0.794	0.766		0.802	0.804	0.804	0.807	0.805	0.808	0.808	0.808	0.808	0.802
II	PbrSFBB.II-S17	0.817	0.81	0.81	0.811	0.811	0.816	0.816	0.813	0.817	0.808	0.808		0.656	0.656	0.664	0.664	0.664	0.664	0.666	0.666	0.669		-	0.924	0.919	0.924	0.906	0.926	0.916	0.919	0.926	0.926	0.916	0.916	0.894	0.909	0.859		0.649	0.652	0.652	0.67	0.657	0.664	0.664	0.662	0.662	0.652
	PbrSFBB.II-S7	0.826	0.82	0.82	0.818	0.817	0.824	0.824	0.821	0.819	0.812	0.812		0.656	0.664	0.666	0.666	0.666	0.671	0.669	0.669	0.671		0.953	-	0.984	0.972	0.962	0.954	0.946	0.959	0.947	0.942	0.904	0.904	0.894	0.959	0.859		0.657	0.667	0.667	0.69	0.675	0.685	0.685	0.682	0.682	0.67
	PpySFBB2-S2	0.83	0.823	0.823	0.82	0.82	0.826	0.826	0.824	0.824	0.814	0.814		0.651	0.659	0.661	0.661	0.661	0.664	0.661	0.661	0.664		0.951	0.986	-	0.962	0.954	0.944	0.936	0.949	0.937	0.931	0.899	0.899	0.884	0.952	0.849		0.652	0.662	0.662	0.685	0.672	0.677	0.677	0.675	0.675	0.664
	PpySFBB2-S1	0.823	0.82	0.82	0.816	0.817	0.822	0.822	0.82	0.82	0.814	0.814		0.661	0.669	0.671	0.671	0.671	0.676	0.674	0.674	0.676		0.951	0.977	0.974	-	0.944	0.947	0.929	0.942	0.944	0.939	0.904	0.904	0.899	0.942	0.864		0.662	0.675	0.675	0.69	0.68	0.687	0.687	0.685	0.685	0.675
	PpySFBB2-S3	0.818	0.815	0.815	0.811	0.812	0.818	0.818	0.816	0.811	0.804	0.804		0.649	0.656	0.656	0.656	0.654	0.659	0.656	0.656	0.659		0.941	0.973	0.97	0.966	-	0.942	0.954	0.931	0.939	0.934	0.887	0.887	0.886	0.989	0.852		0.647	0.654	0.654	0.672	0.657	0.67	0.67	0.667	0.667	0.657
	MdSFBB.II-S9	0.821	0.815	0.815	0.813	0.812	0.82	0.82	0.816	0.822	0.813	0.813		0.659	0.661	0.669	0.669	0.669	0.666	0.669	0.669	0.671		0.954	0.971	0.969	0.964	0.963	-	0.937	0.942	0.942	0.944	0.899	0.899	0.896	0.937	0.861		0.652	0.659	0.659	0.685	0.667	0.675	0.675	0.675	0.675	0.662
	PcSFBB.II-S101	0.824	0.817	0.817	0.816	0.817	0.822	0.822	0.819	0.817	0.811	0.811		0.644	0.644	0.654	0.654	0.656	0.654	0.656	0.656	0.659		0.947	0.964	0.962	0.956	0.968	0.962	-	0.952	0.944	0.944	0.884	0.884	0.891	0.957	0.857		0.659	0.667	0.667	0.685	0.67	0.677	0.677	0.675	0.675	0.67
	PpySFBB2-S4	0.827	0.819	0.819	0.819	0.818	0.825	0.825	0.821	0.822	0.818	0.818		0.656	0.659	0.666	0.666	0.666	0.666	0.669	0.669	0.671		0.953	0.973	0.97	0.963	0.959	0.967	0.973	-	0.939	0.942	0.894	0.894	0.894	0.929	0.859		0.654	0.664	0.664	0.687	0.675	0.677	0.677	0.672	0.672	0.667
	MdSFBB.II-S5	0.82	0.812	0.812	0.811	0.811	0.816	0.816	0.816	0.816	0.809	0.809		0.656	0.659	0.666	0.666	0.669	0.671	0.669	0.669	0.671		0.949	0.961	0.958	0.959	0.955	0.961	0.958	0.96	-	0.959	0.906	0.906	0.904	0.937	0.869		0.664	0.667	0.667	0.692	0.68	0.685	0.685	0.682	0.682	0.675
	PpySFBB2-S6	0.823	0.815	0.815	0.816	0.817	0.823	0.823	0.82	0.819	0.812	0.812		0.669	0.666	0.674	0.674	0.676	0.674	0.676	0.676	0.679		0.953	0.96	0.958	0.958	0.956	0.964	0.961	0.963	0.968	-	0.904	0.904	0.901	0.931	0.866		0.664	0.672	0.672	0.695	0.68	0.687	0.687	0.685	0.685	0.675
	MdSFBB.II-S3	0.798	0.791	0.791	0.792	0.791	0.796	0.796	0.795	0.794	0.791	0.791		0.646	0.648	0.658	0.658	0.658	0.663	0.661	0.661	0.663		0.939	0.925	0.925	0.952	0.92	0.928	0.919	0.925	0.925	0.93	-	1	0.875	0.884	0.841		0.639	0.649	0.649	0.666	0.651	0.661	0.661	0.659	0.659	0.649
	MdFBX14	0.798	0.791	0.791	0.792	0.791	0.796	0.796	0.795	0.794	0.791	0.791		0.646	0.648	0.658	0.658	0.658	0.663	0.661	0.661	0.663		0.939	0.925	0.925	0.952	0.92	0.928	0.919	0.925	0.925	0.93	1	-	0.875	0.884	0.841		0.639	0.649	0.649	0.666	0.651	0.661	0.661	0.659	0.659	0.649
	PpySFBB2-S5	0.813	0.807	0.807	0.808	0.81	0.815	0.815	0.812	0.816	0.81	0.81		0.631	0.634	0.644	0.644	0.644	0.651	0.654	0.654	0.656		0.939	0.939	0.937	0.946	0.939	0.944	0.943	0.944	0.945	0.948	0.916	0.916	-	0.884	0.961		0.664	0.677	0.677	0.682	0.677	0.682	0.682	0.685	0.685	0.677
	PpySFBB.II.1-S5	0.816	0.812	0.812	0.809	0.811	0.816	0.816	0.813	0.808	0.801	0.801		0.646	0.654	0.654	0.654	0.651	0.656	0.654	0.654	0.656		0.94	0.973	0.968	0.963	0.995	0.96	0.967	0.957	0.953	0.953	0.918	0.918	0.937	-	0.849		0.644	0.652	0.652	0.67	0.654	0.667	0.667	0.664	0.664	0.654
	PpySFBB.II.2-S5	0.782	0.776	0.776	0.777	0.779	0.784	0.784	0.781	0.784	0.779	0.779		0.607	0.61	0.619	0.619	0.619	0.626	0.629	0.629	0.631		0.903	0.903	0.9	0.946	0.903	0.908	0.907	0.908	0.909	0.912	0.882	0.882	0.961	0.9	-		0.639	0.651	0.651	0.656	0.651	0.656	0.656	0.658	0.658	0.651
III	PbrSFBB.III-S17	0.82	0.816	0.816	0.819	0.811	0.825	0.825	0.822	0.827	0.824	0.824		0.647	0.65	0.655	0.655	0.66	0.665	0.66	0.66	0.66		0.803	0.807	0.807	0.81	0.804	0.806	0.809	0.81	0.811	0.814	0.782	0.782	0.812	0.801	0.781		-	0.895	0.895	0.916	0.928	0.926	0.926	0.926	0.926	0.923
	MdSFBB.III.1-S2	0.822	0.82	0.82	0.822	0.815	0.824	0.824	0.821	0.826	0.824	0.824		0.647	0.647	0.662	0.662	0.662	0.665	0.66	0.662	0.66		0.806	0.809	0.809	0.814	0.807	0.807	0.812	0.813	0.812	0.816	0.787	0.787	0.816	0.804	0.785		0.943	-	1	0.9	0.9	0.898	0.898	0.898	0.898	0.895
	MdSFBB.III-S3	0.822	0.82	0.82	0.822	0.815	0.824	0.824	0.821	0.826	0.824	0.824		0.647	0.647	0.662	0.662	0.662	0.665	0.66	0.662	0.66		0.806	0.809	0.809	0.814	0.807	0.807	0.812	0.813	0.812	0.816	0.787	0.787	0.816	0.804	0.785		0.943	1	-	0.9	0.9	0.898	0.898	0.898	0.898	0.895
	MdFBX7	0.831	0.83	0.83	0.832	0.822	0.835	0.835	0.828	0.835	0.827	0.827		0.665	0.67	0.67	0.67	0.67	0.675	0.67	0.67	0.67		0.814	0.821	0.821	0.821	0.816	0.82	0.82	0.823	0.821	0.826	0.794	0.794	0.819	0.814	0.787		0.955	0.946	0.946	-	0.923	0.928	0.928	0.928	0.928	0.926
	PbeSFBB.III-S67	0.823	0.821	0.821	0.823	0.813	0.825	0.825	0.82	0.829	0.826	0.826		0.655	0.657	0.662	0.662	0.662	0.665	0.662	0.662	0.662		0.807	0.818	0.817	0.82	0.814	0.811	0.814	0.818	0.818	0.821	0.788	0.788	0.819	0.811	0.787		0.959	0.947	0.947	0.956	-	0.938	0.938	0.938	0.938	0.936
	MdSFBB.III.2-S2	0.826	0.825	0.825	0.829	0.818	0.83	0.83	0.825	0.832	0.827	0.827		0.652	0.657	0.662	0.662	0.662	0.672	0.665	0.665	0.665		0.809	0.817	0.817	0.82	0.814	0.815	0.818	0.819	0.82	0.822	0.792	0.792	0.821	0.811	0.79		0.959	0.948	0.948	0.961	0.967	-	1	0.984	0.984	0.949
	MdSFBB.III-S5	0.826	0.825	0.825	0.829	0.818	0.83	0.83	0.825	0.832	0.827	0.827		0.652	0.657	0.662	0.662	0.662	0.672	0.665	0.665	0.665		0.809	0.817	0.817	0.82	0.814	0.815	0.818	0.819	0.82	0.822	0.792	0.792	0.821	0.811	0.79		0.959	0.948	0.948	0.961	0.967	1	-	0.984	0.984	0.949
	MdFBX17	0.825	0.824	0.824	0.827	0.817	0.829	0.829	0.824	0.832	0.828	0.828		0.65	0.655	0.66	0.66	0.66	0.67	0.662	0.662	0.662		0.808	0.816	0.816	0.819	0.813	0.815	0.817	0.818	0.819	0.821	0.791	0.791	0.822	0.81	0.79		0.959	0.948	0.948	0.961	0.967	0.993	0.993	-	1	0.949
	MdSFBB.III-S9	0.825	0.824	0.824	0.827	0.817	0.829	0.829	0.824	0.832	0.828	0.828		0.65	0.655	0.66	0.66	0.66	0.67	0.662	0.662	0.662		0.808	0.816	0.816	0.819	0.813	0.815	0.817	0.818	0.819	0.821	0.791	0.791	0.822	0.81	0.79		0.959	0.948	0.948	0.961	0.967	0.993	0.993	1	-	0.949
	PcSFBB.III-S101	0.821	0.822	0.822	0.822	0.813	0.827	0.827	0.823	0.832	0.824	0.824		0.642	0.642	0.652	0.652	0.652	0.662	0.657	0.655	0.655		0.805	0.814	0.814	0.816	0.81	0.811	0.814	0.815	0.813	0.817	0.787	0.787	0.817	0.808	0.786		0.956	0.945	0.945	0.959	0.961	0.973	0.973	0.973	0.973	-
	PbrSFBB.III-S7	0.825	0.826	0.826	0.826	0.816	0.828	0.828	0.826	0.832	0.827	0.827		0.66	0.66	0.672	0.672	0.672	0.675	0.67	0.67	0.67		0.807	0.816	0.817	0.819	0.813	0.814	0.817	0.818	0.816	0.82	0.79	0.79	0.818	0.81	0.786		0.961	0.95	0.95	0.962	0.967	0.978	0.978	0.978	0.978	0.986
	PpySFBB3-S2	0.822	0.822	0.822	0.822	0.813	0.825	0.825	0.822	0.829	0.823	0.823		0.66	0.66	0.672	0.672	0.672	0.677	0.672	0.672	0.672		0.804	0.814	0.814	0.817	0.809	0.811	0.814	0.814	0.812	0.817	0.786	0.786	0.815	0.807	0.783		0.957	0.947	0.947	0.959	0.963	0.976	0.976	0.976	0.976	0.983
	PpySFBB.III-S5	0.823	0.824	0.824	0.824	0.814	0.827	0.827	0.824	0.831	0.825	0.825		0.66	0.66	0.672	0.672	0.672	0.677	0.672	0.672	0.672		0.811	0.816	0.817	0.819	0.812	0.814	0.816	0.818	0.816	0.82	0.791	0.791	0.818	0.809	0.786		0.959	0.948	0.948	0.961	0.965	0.975	0.975	0.975	0.975	0.983
IV	PbrSFBB.IV-S17	0.828	0.823	0.823	0.825	0.82	0.832	0.832	0.827	0.833	0.827	0.827		0.647	0.645	0.66	0.66	0.66	0.667	0.66	0.66	0.665		0.816	0.829	0.831	0.833	0.824	0.826	0.822	0.827	0.823	0.836	0.8	0.8	0.824	0.822	0.792		0.833	0.841	0.841	0.841	0.839	0.842	0.842	0.841	0.841	0.839
	PpySFBB4-S4	0.828	0.822	0.822	0.825	0.817	0.832	0.832	0.827	0.832	0.826	0.826		0.64	0.627	0.647	0.647	0.647	0.655	0.647	0.65	0.652		0.814	0.829	0.829	0.827	0.819	0.821	0.818	0.824	0.819	0.826	0.795	0.795	0.818	0.818	0.786		0.827	0.837	0.837	0.837	0.832	0.837	0.837	0.837	0.837	0.834
	PcSFBB.IV-S101	0.83	0.826	0.826	0.828	0.82	0.834	0.834	0.828	0.834	0.829	0.829		0.65	0.637	0.657	0.657	0.657	0.66	0.657	0.657	0.662		0.816	0.833	0.833	0.835	0.827	0.826	0.822	0.829	0.825	0.831	0.799	0.799	0.825	0.826	0.793		0.831	0.84	0.84	0.838	0.839	0.84	0.84	0.839	0.839	0.837
	PpySFBB4-S1	0.83	0.827	0.827	0.828	0.822	0.837	0.837	0.832	0.837	0.832	0.832		0.647	0.635	0.655	0.655	0.657	0.662	0.655	0.655	0.66		0.816	0.829	0.83	0.834	0.824	0.827	0.822	0.829	0.824	0.832	0.799	0.799	0.826	0.822	0.794		0.832	0.843	0.843	0.84	0.839	0.842	0.842	0.842	0.842	0.839
	MdSFBB.IV-S2	0.836	0.836	0.836	0.835	0.831	0.841	0.841	0.836	0.837	0.836	0.836		0.652	0.647	0.667	0.667	0.67	0.675	0.667	0.667	0.672		0.816	0.829	0.832	0.835	0.825	0.823	0.821	0.826	0.825	0.831	0.803	0.803	0.826	0.823	0.795		0.835	0.845	0.845	0.842	0.843	0.844	0.844	0.843	0.843	0.843
	MdSFBB.IV-S3	0.835	0.832	0.832	0.835	0.827	0.842	0.842	0.836	0.843	0.836	0.836		0.64	0.637	0.652	0.652	0.652	0.665	0.657	0.657	0.662		0.82	0.828	0.829	0.833	0.824	0.825	0.821	0.824	0.823	0.83	0.8	0.8	0.828	0.821	0.796		0.84	0.848	0.848	0.847	0.845	0.848	0.848	0.847	0.847	0.846
	MdFBX3	0.835	0.832	0.832	0.835	0.827	0.842	0.842	0.836	0.843	0.836	0.836		0.64	0.637	0.652	0.652	0.652	0.665	0.657	0.657	0.662		0.82	0.828	0.829	0.833	0.824	0.825	0.821	0.824	0.823	0.83	0.8	0.8	0.828	0.821	0.796		0.84	0.848	0.848	0.847	0.845	0.848	0.848	0.847	0.847	0.846
	PbeSFBB.IV-S67	0.827	0.826	0.826	0.826	0.819	0.833	0.833	0.827	0.833	0.829	0.829		0.647	0.627	0.645	0.645	0.645	0.647	0.645	0.645	0.65		0.812	0.826	0.828	0.832	0.821	0.821	0.821	0.824	0.821	0.829	0.799	0.799	0.821	0.819	0.789		0.829	0.837	0.837	0.837	0.837	0.838	0.838	0.837	0.837	0.834
	PbrSFBB.IV-S7	0.836	0.834	0.834	0.834	0.828	0.842	0.842	0.836	0.842	0.837	0.837		0.66	0.645	0.667	0.667	0.67	0.667	0.667	0.667	0.672		0.821	0.83	0.832	0.835	0.825	0.83	0.824	0.829	0.826	0.835	0.803	0.803	0.829	0.823	0.797		0.836	0.844	0.844	0.846	0.843	0.847	0.847	0.847	0.847	0.843
	PpySFBB4-S3	0.827	0.822	0.822	0.826	0.819	0.832	0.832	0.826	0.833	0.829	0.829		0.652	0.64	0.66	0.66	0.662	0.665	0.657	0.657	0.657		0.817	0.826	0.828	0.831	0.822	0.824	0.82	0.824	0.822	0.829	0.799	0.799	0.826	0.82	0.794		0.832	0.841	0.841	0.84	0.839	0.841	0.841	0.841	0.841	0.839
	PpySFBB4-S2	0.823	0.819	0.819	0.821	0.817	0.829	0.829	0.825	0.83	0.825	0.825		0.647	0.632	0.652	0.652	0.655	0.657	0.65	0.65	0.655		0.811	0.819	0.82	0.825	0.816	0.817	0.814	0.819	0.815	0.822	0.794	0.794	0.819	0.814	0.787		0.827	0.835	0.835	0.83	0.833	0.834	0.834	0.834	0.834	0.832
	MdSFBB.IV-S9	0.831	0.828	0.828	0.831	0.822	0.837	0.837	0.832	0.837	0.835	0.835		0.66	0.652	0.667	0.667	0.667	0.677	0.67	0.67	0.675		0.817	0.829	0.831	0.835	0.825	0.826	0.822	0.827	0.826	0.832	0.801	0.801	0.827	0.823	0.795		0.837	0.844	0.844	0.843	0.844	0.847	0.847	0.846	0.846	0.843
	MdSFBB.IV-S5	0.832	0.829	0.829	0.832	0.823	0.837	0.837	0.832	0.839	0.835	0.835		0.657	0.645	0.665	0.665	0.665	0.67	0.662	0.662	0.667		0.816	0.83	0.832	0.835	0.826	0.825	0.823	0.828	0.826	0.831	0.8	0.8	0.826	0.824	0.795		0.832	0.842	0.842	0.84	0.841	0.842	0.842	0.841	0.841	0.839
	PpySFBB.IV-S5	0.828	0.824	0.824	0.825	0.819	0.832	0.832	0.828	0.832	0.829	0.829		0.652	0.64	0.66	0.66	0.662	0.667	0.66	0.66	0.66		0.815	0.824	0.826	0.83	0.82	0.821	0.815	0.82	0.822	0.826	0.798	0.798	0.82	0.818	0.788		0.83	0.838	0.838	0.839	0.838	0.84	0.84	0.842	0.842	0.837
V	PpySFBB5-S2	0.795	0.788	0.788	0.788	0.787	0.797	0.797	0.79	0.795	0.788	0.788		0.623	0.62	0.635	0.635	0.633	0.635	0.633	0.633	0.635		0.781	0.786	0.788	0.784	0.776	0.783	0.782	0.787	0.781	0.788	0.766	0.766	0.781	0.775	0.751		0.793	0.798	0.798	0.798	0.794	0.798	0.798	0.797	0.797	0.796
	MdSFBB.V-S9	0.802	0.799	0.799	0.8	0.796	0.805	0.805	0.802	0.803	0.798	0.798		0.64	0.635	0.652	0.652	0.65	0.647	0.65	0.65	0.652		0.792	0.799	0.797	0.795	0.787	0.792	0.793	0.798	0.792	0.799	0.778	0.778	0.793	0.788	0.763		0.799	0.809	0.809	0.806	0.802	0.806	0.806	0.804	0.804	0.801
	MdSFBB.V-S2	0.8	0.796	0.796	0.797	0.792	0.807	0.807	0.797	0.803	0.797	0.797		0.633	0.623	0.645	0.645	0.642	0.64	0.642	0.642	0.645		0.789	0.794	0.794	0.791	0.784	0.79	0.789	0.793	0.789	0.795	0.773	0.773	0.789	0.785	0.759		0.796	0.802	0.802	0.804	0.798	0.802	0.802	0.801	0.801	0.799
	MdSFBB.V-S5	0.797	0.796	0.796	0.795	0.792	0.802	0.802	0.794	0.8	0.793	0.793		0.635	0.63	0.652	0.652	0.65	0.642	0.645	0.645	0.647		0.787	0.794	0.792	0.79	0.783	0.787	0.792	0.794	0.787	0.793	0.771	0.771	0.787	0.784	0.757		0.793	0.8	0.8	0.802	0.794	0.8	0.8	0.798	0.798	0.797
	MdFBX1	0.796	0.793	0.793	0.794	0.79	0.801	0.801	0.794	0.798	0.791	0.791		0.628	0.623	0.64	0.64	0.64	0.635	0.637	0.637	0.64		0.787	0.792	0.79	0.788	0.781	0.787	0.789	0.791	0.788	0.793	0.77	0.77	0.787	0.782	0.757		0.795	0.803	0.803	0.803	0.798	0.803	0.803	0.802	0.802	0.798
	PcSFBB.V-S101	0.799	0.796	0.796	0.794	0.789	0.802	0.802	0.796	0.802	0.79	0.79		0.63	0.628	0.647	0.647	0.645	0.637	0.64	0.642	0.642		0.787	0.794	0.795	0.791	0.783	0.788	0.79	0.791	0.786	0.795	0.771	0.771	0.788	0.784	0.758		0.796	0.805	0.805	0.803	0.799	0.802	0.802	0.801	0.801	0.8
	PpySFBB5-S4	0.777	0.774	0.774	0.774	0.769	0.782	0.782	0.775	0.78	0.771	0.771		0.611	0.609	0.623	0.623	0.621	0.618	0.621	0.621	0.623		0.763	0.771	0.771	0.79	0.76	0.763	0.764	0.767	0.761	0.768	0.79	0.79	0.763	0.76	0.734		0.771	0.776	0.776	0.779	0.771	0.777	0.777	0.775	0.775	0.794
VI	PbrSFBB.VI-S17	0.792	0.792	0.792	0.787	0.783	0.795	0.795	0.788	0.797	0.79	0.79		0.628	0.62	0.637	0.637	0.635	0.635	0.637	0.637	0.64		0.785	0.789	0.788	0.79	0.783	0.784	0.783	0.789	0.787	0.791	0.77	0.77	0.784	0.78	0.754		0.802	0.794	0.794	0.802	0.8	0.801	0.801	0.8	0.8	0.798
	PbeSFBB.VI-S67	0.791	0.789	0.789	0.786	0.785	0.793	0.793	0.787	0.796	0.791	0.791		0.63	0.628	0.64	0.64	0.637	0.635	0.635	0.635	0.637		0.783	0.788	0.787	0.787	0.779	0.783	0.782	0.788	0.784	0.791	0.767	0.767	0.783	0.779	0.753		0.802	0.793	0.793	0.803	0.801	0.802	0.802	0.801	0.801	0.798
	MdFBX15	0.789	0.788	0.788	0.784	0.78	0.791	0.791	0.785	0.795	0.79	0.79		0.623	0.615	0.633	0.633	0.63	0.633	0.633	0.633	0.635		0.784	0.789	0.787	0.789	0.782	0.784	0.781	0.786	0.787	0.788	0.768	0.768	0.783	0.779	0.753		0.798	0.793	0.793	0.802	0.798	0.8	0.8	0.799	0.799	0.793
	MdSFBB.VI-S9	0.789	0.788	0.788	0.784	0.78	0.791	0.791	0.785	0.795	0.79	0.79		0.623	0.615	0.633	0.633	0.63	0.633	0.633	0.633	0.635		0.784	0.789	0.787	0.789	0.782	0.784	0.781	0.786	0.787	0.788	0.768	0.768	0.783	0.779	0.753		0.798	0.793	0.793	0.802	0.798	0.8	0.8	0.799	0.799	0.793
	MdSFBB.VI.1-S2	0.791	0.79	0.79	0.786	0.782	0.792	0.792	0.787	0.794	0.79	0.79		0.628	0.62	0.637	0.637	0.635	0.635	0.637	0.637	0.64		0.783	0.788	0.786	0.788	0.781	0.784	0.779	0.785	0.786	0.787	0.767	0.767	0.782	0.779	0.752		0.8	0.795	0.795	0.805	0.799	0.802	0.802	0.801	0.801	0.794
	MdSFBB.VI.2-S2	0.79	0.788	0.788	0.785	0.781	0.791	0.791	0.787	0.794	0.789	0.789		0.628	0.62	0.637	0.637	0.635	0.635	0.637	0.637	0.64		0.78	0.785	0.784	0.787	0.779	0.78	0.776	0.782	0.783	0.784	0.764	0.764	0.778	0.776	0.749		0.799	0.794	0.794	0.804	0.798	0.801	0.801	0.801	0.801	0.794
	MdFBX5	0.792	0.791	0.791	0.787	0.783	0.794	0.794	0.79	0.796	0.793	0.793		0.633	0.625	0.642	0.642	0.64	0.64	0.642	0.642	0.645		0.782	0.788	0.786	0.787	0.781	0.784	0.779	0.785	0.784	0.786	0.766	0.766	0.78	0.779	0.75		0.8	0.795	0.795	0.804	0.8	0.802	0.802	0.801	0.801	0.794
	MdSFBB.VI-S5	0.792	0.791	0.791	0.787	0.783	0.794	0.794	0.788	0.796	0.791	0.791		0.63	0.623	0.64	0.64	0.64	0.635	0.637	0.637	0.64		0.783	0.788	0.786	0.789	0.781	0.783	0.779	0.785	0.786	0.787	0.767	0.767	0.782	0.779	0.752		0.801	0.796	0.796	0.805	0.8	0.802	0.802	0.802	0.802	0.795
	PpySFBB6-S4	0.793	0.791	0.791	0.788	0.784	0.796	0.796	0.79	0.797	0.792	0.792		0.625	0.62	0.637	0.637	0.635	0.63	0.633	0.635	0.635		0.787	0.792	0.79	0.792	0.786	0.787	0.785	0.793	0.789	0.793	0.77	0.77	0.787	0.784	0.757		0.801	0.798	0.798	0.807	0.802	0.805	0.805	0.804	0.804	0.798
	PpySFBB6-S6	0.793	0.791	0.791	0.788	0.786	0.796	0.796	0.789	0.797	0.793	0.793		0.628	0.623	0.637	0.637	0.635	0.635	0.637	0.637	0.64		0.788	0.791	0.789	0.792	0.784	0.786	0.786	0.79	0.788	0.792	0.77	0.77	0.786	0.784	0.756		0.804	0.798	0.798	0.808	0.804	0.807	0.807	0.806	0.806	0.799
	PbrSFBB.VI-S7	0.793	0.791	0.791	0.788	0.784	0.796	0.796	0.789	0.798	0.793	0.793		0.63	0.625	0.64	0.64	0.637	0.637	0.64	0.64	0.642		0.787	0.793	0.789	0.792	0.784	0.786	0.784	0.79	0.789	0.792	0.769	0.769	0.786	0.784	0.756		0.806	0.8	0.8	0.81	0.806	0.808	0.808	0.807	0.807	0.801
	PcSFBB.VI-S101	0.79	0.788	0.788	0.785	0.781	0.792	0.792	0.786	0.796	0.79	0.79		0.63	0.623	0.637	0.637	0.635	0.635	0.637	0.637	0.64		0.787	0.789	0.789	0.789	0.784	0.785	0.783	0.789	0.786	0.79	0.767	0.767	0.783	0.781	0.753		0.803	0.796	0.796	0.806	0.802	0.803	0.803	0.802	0.802	0.798
	PpySFBB6-S1	0.788	0.787	0.787	0.783	0.781	0.791	0.791	0.784	0.791	0.788	0.788		0.628	0.623	0.635	0.635	0.633	0.633	0.635	0.635	0.637		0.779	0.784	0.782	0.784	0.777	0.778	0.777	0.783	0.781	0.787	0.763	0.763	0.778	0.775	0.749		0.8	0.791	0.791	0.802	0.798	0.801	0.801	0.8	0.8	0.794
	PpySFBB6-S5	0.79	0.788	0.788	0.785	0.781	0.792	0.792	0.786	0.794	0.791	0.791		0.618	0.613	0.628	0.628	0.625	0.625	0.628	0.628	0.63		0.783	0.788	0.786	0.788	0.781	0.783	0.781	0.787	0.785	0.789	0.787	0.787	0.783	0.779	0.783		0.803	0.797	0.797	0.806	0.802	0.804	0.804	0.803	0.803	0.798
	PpySFBB6-S3	0.789	0.789	0.789	0.784	0.78	0.791	0.791	0.787	0.794	0.788	0.788		0.623	0.615	0.633	0.633	0.63	0.63	0.633	0.633	0.635		0.783	0.789	0.787	0.789	0.782	0.783	0.78	0.786	0.784	0.788	0.766	0.766	0.782	0.779	0.752		0.803	0.796	0.796	0.806	0.802	0.804	0.804	0.803	0.803	0.799
	PpySFBB.VI-S5	0.79	0.788	0.788	0.785	0.781	0.792	0.792	0.786	0.794	0.791	0.791		0.618	0.613	0.628	0.628	0.625	0.625	0.628	0.628	0.63		0.783	0.788	0.786	0.788	0.781	0.783	0.781	0.787	0.785	0.789	0.767	0.767	0.783	0.779	0.753		0.803	0.797	0.797	0.806	0.802	0.804	0.804	0.803	0.803	0.798
VII	PbrSFBB.VII-S17	0.787	0.782	0.782	0.782	0.778	0.789	0.789	0.785	0.794	0.786	0.786		0.633	0.625	0.65	0.65	0.647	0.633	0.635	0.635	0.637		0.779	0.781	0.782	0.782	0.775	0.782	0.779	0.784	0.778	0.785	0.763	0.763	0.781	0.774	0.751		0.789	0.795	0.795	0.795	0.79	0.794	0.794	0.793	0.793	0.791
	PbrSFBB.VII-S7	0.787	0.782	0.782	0.782	0.778	0.789	0.789	0.785	0.794	0.786	0.786		0.633	0.625	0.65	0.65	0.647	0.633	0.635	0.635	0.637		0.779	0.781	0.782	0.782	0.775	0.782	0.779	0.784	0.778	0.785	0.763	0.763	0.781	0.774	0.751		0.789	0.795	0.795	0.795	0.79	0.794	0.794	0.793	0.793	0.791
	PpySFBB7-S4	0.784	0.782	0.782	0.778	0.775	0.787	0.787	0.781	0.794	0.781	0.781		0.635	0.625	0.647	0.647	0.645	0.633	0.635	0.635	0.637		0.778	0.781	0.782	0.782	0.776	0.782	0.777	0.782	0.776	0.783	0.759	0.759	0.779	0.775	0.75		0.791	0.794	0.794	0.797	0.793	0.797	0.797	0.795	0.795	0.793
	PcSFBB.VII-S101	0.784	0.782	0.782	0.778	0.775	0.787	0.787	0.782	0.791	0.778	0.778		0.628	0.623	0.64	0.64	0.637	0.63	0.633	0.633	0.635		0.775	0.78	0.781	0.783	0.775	0.781	0.776	0.781	0.775	0.783	0.759	0.759	0.781	0.775	0.751		0.792	0.795	0.795	0.799	0.794	0.798	0.798	0.796	0.796	0.796
	PbeSFBB.VII-S67	0.782	0.78	0.78	0.776	0.773	0.785	0.785	0.78	0.791	0.778	0.778		0.633	0.623	0.645	0.645	0.642	0.63	0.633	0.633	0.635		0.773	0.779	0.779	0.781	0.774	0.779	0.775	0.779	0.775	0.781	0.757	0.757	0.777	0.773	0.747		0.788	0.792	0.792	0.796	0.791	0.794	0.794	0.793	0.793	0.793
	MdSFBB.VII.1-S5	0.795	0.791	0.791	0.788	0.786	0.796	0.796	0.791	0.797	0.793	0.793		0.64	0.635	0.655	0.655	0.652	0.642	0.645	0.645	0.647		0.786	0.788	0.788	0.79	0.782	0.788	0.785	0.789	0.784	0.794	0.767	0.767	0.785	0.781	0.755		0.8	0.806	0.806	0.808	0.802	0.806	0.806	0.804	0.804	0.802
	MdSFBB.VII-S9	0.798	0.795	0.795	0.791	0.791	0.801	0.801	0.794	0.796	0.793	0.793		0.655	0.647	0.669	0.669	0.667	0.66	0.662	0.662	0.665		0.782	0.789	0.789	0.787	0.783	0.786	0.788	0.788	0.781	0.787	0.762	0.762	0.783	0.782	0.753		0.802	0.802	0.802	0.806	0.8	0.802	0.802	0.801	0.801	0.799
	MdSFBB.VII.2-S2	0.786	0.783	0.783	0.782	0.776	0.787	0.787	0.784	0.791	0.785	0.785		0.628	0.623	0.647	0.647	0.645	0.637	0.637	0.642	0.64		0.778	0.784	0.784	0.784	0.778	0.786	0.78	0.784	0.78	0.787	0.762	0.762	0.782	0.777	0.752		0.79	0.792	0.792	0.798	0.793	0.797	0.797	0.794	0.794	0.793
	PpySFBB7-S2	0.798	0.794	0.794	0.793	0.788	0.8	0.8	0.795	0.802	0.795	0.795		0.645	0.64	0.66	0.66	0.657	0.652	0.655	0.655	0.657		0.792	0.794	0.794	0.796	0.788	0.794	0.791	0.795	0.791	0.797	0.774	0.774	0.793	0.787	0.763		0.806	0.809	0.809	0.815	0.811	0.812	0.812	0.811	0.811	0.809
	MdSFBB.VII.1-S2	0.794	0.793	0.793	0.787	0.787	0.797	0.797	0.79	0.799	0.79	0.79		0.643	0.641	0.658	0.658	0.656	0.646	0.648	0.648	0.651		0.782	0.79	0.79	0.792	0.785	0.789	0.787	0.79	0.787	0.789	0.767	0.767	0.786	0.783	0.756		0.796	0.799	0.799	0.81	0.799	0.801	0.801	0.801	0.801	0.803
	MdSFBB.VII.2-S5	0.796	0.792	0.792	0.791	0.79	0.798	0.798	0.791	0.8	0.794	0.794		0.647	0.645	0.662	0.662	0.66	0.65	0.652	0.652	0.655		0.79	0.793	0.794	0.793	0.788	0.793	0.787	0.792	0.787	0.792	0.77	0.77	0.792	0.787	0.761		0.802	0.803	0.803	0.813	0.803	0.807	0.807	0.805	0.805	0.805
	MdSFBB.VII-S3	0.801	0.798	0.798	0.794	0.792	0.802	0.802	0.797	0.805	0.797	0.797		0.655	0.645	0.667	0.667	0.665	0.655	0.657	0.657	0.66		0.793	0.8	0.8	0.799	0.794	0.801	0.796	0.8	0.795	0.802	0.774	0.774	0.795	0.793	0.765		0.806	0.807	0.807	0.816	0.809	0.811	0.811	0.809	0.809	0.809
	MdFBX2	0.801	0.798	0.798	0.794	0.792	0.802	0.802	0.797	0.805	0.797	0.797		0.655	0.645	0.667	0.667	0.665	0.655	0.657	0.657	0.66		0.793	0.8	0.8	0.799	0.794	0.801	0.796	0.8	0.795	0.802	0.774	0.774	0.795	0.793	0.765		0.806	0.807	0.807	0.816	0.809	0.811	0.811	0.809	0.809	0.809
VIII	PbrSFBB.VIII-S17	0.76	0.758	0.758	0.756	0.754	0.763	0.763	0.759	0.764	0.757	0.757		0.562	0.577	0.572	0.572	0.569	0.567	0.569	0.569	0.572		0.741	0.75	0.746	0.747	0.743	0.745	0.75	0.748	0.742	0.749	0.724	0.724	0.746	0.742	0.718		0.772	0.777	0.777	0.782	0.774	0.777	0.777	0.777	0.777	0.779
	MdSFBB.VIII.2-S9	0.772	0.769	0.769	0.769	0.765	0.773	0.773	0.769	0.778	0.773	0.773		0.594	0.603	0.608	0.608	0.606	0.611	0.608	0.608	0.611		0.757	0.763	0.76	0.766	0.756	0.759	0.761	0.761	0.76	0.764	0.744	0.744	0.765	0.755	0.736		0.791	0.798	0.798	0.797	0.793	0.797	0.797	0.796	0.796	0.795
	MdSFBB.VIII-S3	0.761	0.759	0.759	0.757	0.755	0.764	0.764	0.759	0.765	0.758	0.758		0.574	0.584	0.586	0.586	0.584	0.579	0.581	0.581	0.584		0.746	0.753	0.749	0.751	0.744	0.746	0.753	0.753	0.745	0.755	0.727	0.727	0.749	0.745	0.721		0.769	0.777	0.777	0.782	0.773	0.777	0.777	0.775	0.775	0.779
	MdFBX18	0.761	0.759	0.759	0.757	0.755	0.764	0.764	0.759	0.765	0.758	0.758		0.574	0.584	0.586	0.586	0.584	0.579	0.581	0.581	0.584		0.746	0.753	0.749	0.751	0.744	0.746	0.753	0.753	0.745	0.755	0.727	0.727	0.749	0.745	0.721		0.769	0.777	0.777	0.782	0.773	0.777	0.777	0.775	0.775	0.779
	MdFBX10	0.763	0.763	0.763	0.761	0.759	0.766	0.766	0.761	0.767	0.76	0.76		0.569	0.577	0.579	0.579	0.577	0.572	0.574	0.574	0.577		0.746	0.756	0.752	0.754	0.747	0.748	0.752	0.752	0.747	0.755	0.728	0.728	0.751	0.747	0.723		0.77	0.776	0.776	0.783	0.777	0.778	0.778	0.778	0.778	0.781
	MdSFBB.VIII.1-S9	0.763	0.763	0.763	0.761	0.759	0.766	0.766	0.761	0.767	0.76	0.76		0.569	0.577	0.579	0.579	0.577	0.572	0.574	0.574	0.577		0.746	0.756	0.752	0.754	0.747	0.748	0.752	0.752	0.747	0.755	0.728	0.728	0.751	0.747	0.723		0.77	0.776	0.776	0.783	0.777	0.778	0.778	0.778	0.778	0.781
	MdSFBB.VIII-S2	0.756	0.756	0.756	0.754	0.751	0.76	0.76	0.755	0.763	0.754	0.754		0.557	0.567	0.564	0.564	0.562	0.564	0.562	0.562	0.564		0.737	0.748	0.744	0.746	0.741	0.743	0.743	0.743	0.739	0.744	0.72	0.72	0.742	0.74	0.714		0.764	0.77	0.77	0.778	0.768	0.772	0.772	0.772	0.772	0.776
	MdSFBB.VIII-S5	0.76	0.758	0.758	0.757	0.757	0.763	0.763	0.758	0.763	0.757	0.757		0.562	0.567	0.569	0.569	0.567	0.562	0.564	0.564	0.567		0.742	0.751	0.747	0.748	0.742	0.744	0.749	0.749	0.743	0.751	0.724	0.724	0.748	0.741	0.72		0.768	0.775	0.775	0.781	0.773	0.777	0.777	0.775	0.775	0.778
	PcSFBB.VIII-S101	0.756	0.754	0.754	0.752	0.749	0.759	0.759	0.754	0.76	0.756	0.756		0.564	0.574	0.572	0.572	0.569	0.567	0.569	0.569	0.572		0.74	0.747	0.743	0.746	0.739	0.742	0.743	0.746	0.742	0.747	0.722	0.722	0.746	0.738	0.718		0.77	0.776	0.776	0.782	0.776	0.777	0.777	0.777	0.777	0.779
	PpySFBB8-S6	0.751	0.749	0.749	0.747	0.745	0.756	0.756	0.753	0.756	0.751	0.751		0.559	0.574	0.569	0.569	0.567	0.564	0.567	0.567	0.569		0.734	0.743	0.741	0.741	0.736	0.738	0.742	0.742	0.735	0.742	0.717	0.717	0.742	0.735	0.713		0.766	0.77	0.77	0.773	0.768	0.771	0.771	0.771	0.771	0.773
	PpySFBB8-S2	0.755	0.752	0.752	0.751	0.748	0.757	0.757	0.756	0.759	0.752	0.752		0.564	0.579	0.574	0.574	0.572	0.569	0.572	0.572	0.574		0.737	0.747	0.744	0.744	0.738	0.742	0.743	0.745	0.738	0.747	0.72	0.72	0.743	0.737	0.715		0.767	0.772	0.772	0.777	0.772	0.774	0.774	0.774	0.774	0.777
	PpySFBB8-S1	0.756	0.754	0.754	0.754	0.75	0.76	0.76	0.758	0.76	0.756	0.756		0.562	0.577	0.572	0.572	0.569	0.567	0.569	0.569	0.572		0.739	0.748	0.744	0.745	0.743	0.743	0.747	0.747	0.74	0.747	0.722	0.722	0.746	0.742	0.718		0.771	0.775	0.775	0.778	0.773	0.776	0.776	0.776	0.776	0.778
	PpySFBB8-S3	0.76	0.758	0.758	0.756	0.754	0.763	0.763	0.76	0.765	0.758	0.758		0.564	0.579	0.574	0.574	0.572	0.569	0.572	0.572	0.574		0.742	0.749	0.745	0.746	0.74	0.744	0.746	0.747	0.741	0.748	0.724	0.724	0.744	0.739	0.716		0.77	0.775	0.775	0.782	0.774	0.777	0.777	0.777	0.777	0.779
	PpySFBB8-S5	0.76	0.759	0.759	0.757	0.754	0.763	0.763	0.759	0.765	0.759	0.759		0.564	0.577	0.574	0.574	0.572	0.569	0.572	0.572	0.574		0.74	0.749	0.745	0.746	0.739	0.744	0.747	0.749	0.741	0.747	0.722	0.722	0.743	0.738	0.715		0.768	0.773	0.773	0.779	0.773	0.777	0.777	0.777	0.777	0.778
	PpySFBB8-S4	0.76	0.759	0.759	0.757	0.754	0.763	0.763	0.759	0.765	0.759	0.759		0.564	0.577	0.574	0.574	0.572	0.569	0.572	0.572	0.574		0.74	0.749	0.745	0.746	0.739	0.744	0.747	0.749	0.741	0.747	0.722	0.722	0.743	0.738	0.715		0.768	0.773	0.773	0.779	0.773	0.777	0.777	0.777	0.777	0.778
	PbrSFBB.VIII-S7	0.756	0.754	0.754	0.752	0.752	0.762	0.762	0.758	0.762	0.758	0.758		0.559	0.574	0.569	0.569	0.567	0.564	0.567	0.567	0.569		0.737	0.747	0.743	0.744	0.739	0.742	0.745	0.745	0.738	0.746	0.72	0.72	0.746	0.738	0.718		0.772	0.775	0.775	0.78	0.773	0.777	0.777	0.777	0.777	0.779
	PbeSFBB.VIII-S67	0.752	0.751	0.751	0.749	0.748	0.759	0.759	0.756	0.759	0.754	0.754		0.557	0.572	0.567	0.567	0.564	0.562	0.564	0.564	0.567		0.736	0.745	0.743	0.742	0.738	0.742	0.743	0.743	0.737	0.744	0.719	0.719	0.745	0.737	0.717		0.768	0.772	0.772	0.775	0.77	0.773	0.773	0.773	0.773	0.777
	PpySFBB.VIII-S5	0.754	0.752	0.752	0.751	0.748	0.757	0.757	0.756	0.759	0.752	0.752		0.559	0.574	0.569	0.569	0.567	0.567	0.569	0.569	0.572		0.737	0.745	0.743	0.742	0.736	0.74	0.742	0.743	0.737	0.744	0.72	0.72	0.742	0.735	0.713		0.766	0.771	0.771	0.776	0.771	0.773	0.773	0.773	0.773	0.776
IX	PbeSFBB.IX-S67	0.797	0.792	0.792	0.792	0.787	0.8	0.8	0.792	0.799	0.79	0.79		0.776	0.774	0.782	0.78	0.782	0.778	0.779	0.778	0.779		0.783	0.787	0.788	0.784	0.775	0.781	0.783	0.786	0.782	0.789	0.785	0.785	0.781	0.776	0.781		0.789	0.797	0.797	0.797	0.792	0.796	0.796	0.794	0.794	0.794
	PpySFBB.IX-S5	0.815	0.812	0.812	0.81	0.803	0.82	0.82	0.818	0.826	0.817	0.817		0.795	0.793	0.802	0.801	0.802	0.797	0.798	0.798	0.8		0.807	0.813	0.817	0.817	0.8	0.808	0.806	0.812	0.809	0.812	0.811	0.811	0.813	0.8	0.813		0.803	0.814	0.814	0.811	0.812	0.811	0.811	0.809	0.809	0.808
X	PbrSFBB.X-S17	0.847	0.844	0.844	0.843	0.839	0.848	0.848	0.845	0.847	0.852	0.852		0.824	0.825	0.828	0.827	0.828	0.826	0.825	0.827	0.826		0.829	0.832	0.834	0.834	0.826	0.829	0.829	0.83	0.835	0.841	0.829	0.829	0.832	0.825	0.832		0.849	0.854	0.854	0.851	0.851	0.854	0.854	0.853	0.853	0.849
	PbeSFBB.X-S67	0.84	0.838	0.838	0.835	0.833	0.842	0.842	0.837	0.843	0.845	0.845		0.827	0.827	0.833	0.832	0.833	0.828	0.83	0.829	0.831		0.825	0.829	0.831	0.832	0.824	0.825	0.828	0.829	0.835	0.839	0.804	0.804	0.831	0.823	0.799		0.842	0.847	0.847	0.847	0.85	0.85	0.85	0.851	0.851	0.845
	MdSFBB.X.1-S3	0.849	0.846	0.846	0.843	0.842	0.849	0.849	0.847	0.855	0.856	0.856		0.832	0.83	0.837	0.835	0.837	0.834	0.836	0.835	0.837		0.83	0.834	0.835	0.835	0.828	0.831	0.835	0.835	0.83	0.837	0.811	0.811	0.83	0.827	0.798		0.846	0.852	0.852	0.851	0.848	0.851	0.851	0.851	0.851	0.846
	MdFBX6	0.851	0.848	0.848	0.845	0.842	0.853	0.853	0.848	0.854	0.853	0.853		0.827	0.827	0.831	0.829	0.831	0.827	0.829	0.828	0.83		0.829	0.833	0.835	0.835	0.829	0.831	0.831	0.832	0.835	0.839	0.807	0.807	0.833	0.829	0.801		0.855	0.857	0.857	0.858	0.857	0.86	0.86	0.859	0.859	0.857
	MdSFBB.X-S9	0.851	0.848	0.848	0.845	0.842	0.853	0.853	0.848	0.854	0.853	0.853		0.827	0.827	0.831	0.829	0.831	0.827	0.829	0.828	0.83		0.829	0.833	0.835	0.835	0.829	0.831	0.831	0.832	0.835	0.839	0.807	0.807	0.833	0.829	0.801		0.855	0.857	0.857	0.858	0.857	0.86	0.86	0.859	0.859	0.857
	PcSFBB.X-S101	0.842	0.84	0.84	0.838	0.833	0.842	0.842	0.839	0.841	0.843	0.843		0.823	0.823	0.827	0.825	0.827	0.822	0.824	0.823	0.825		0.824	0.826	0.827	0.828	0.822	0.825	0.824	0.827	0.826	0.834	0.802	0.802	0.826	0.821	0.795		0.845	0.851	0.851	0.847	0.845	0.848	0.848	0.849	0.849	0.846
	PbrSFBB.X-S7	0.839	0.834	0.834	0.834	0.83	0.839	0.839	0.835	0.838	0.839	0.839		0.819	0.817	0.822	0.82	0.82	0.82	0.82	0.819	0.82		0.814	0.819	0.821	0.827	0.82	0.819	0.82	0.819	0.823	0.826	0.807	0.807	0.823	0.819	0.791		0.843	0.848	0.848	0.842	0.842	0.845	0.845	0.844	0.844	0.848
	MdSFBB.X.2-S3	0.845	0.841	0.841	0.839	0.837	0.845	0.845	0.841	0.849	0.849	0.849		0.823	0.822	0.827	0.825	0.827	0.822	0.824	0.823	0.825		0.823	0.828	0.829	0.831	0.825	0.827	0.824	0.826	0.828	0.835	0.803	0.803	0.826	0.824	0.795		0.85	0.856	0.856	0.853	0.85	0.851	0.851	0.851	0.851	0.85
	MdSFBB.X-S2	0.784	0.78	0.78	0.779	0.777	0.784	0.784	0.78	0.788	0.788	0.788		0.764	0.763	0.767	0.766	0.767	0.763	0.765	0.764	0.766		0.764	0.768	0.77	0.831	0.766	0.768	0.765	0.766	0.768	0.775	0.746	0.746	0.767	0.765	0.779		0.788	0.793	0.793	0.791	0.788	0.789	0.789	0.789	0.789	0.85
	MdSFBB.X-S5	0.82	0.817	0.817	0.816	0.817	0.824	0.824	0.819	0.824	0.824	0.824		0.802	0.8	0.804	0.802	0.804	0.801	0.803	0.802	0.804		0.798	0.801	0.803	0.831	0.797	0.799	0.8	0.802	0.803	0.808	0.823	0.823	0.802	0.796	0.772		0.822	0.826	0.826	0.825	0.824	0.828	0.828	0.827	0.827	0.852
XI	PbrSFBB.XI-S17	0.845	0.835	0.835	0.837	0.833	0.846	0.846	0.843	0.842	0.847	0.847		0.82	0.818	0.822	0.821	0.822	0.819	0.822	0.82	0.823		0.821	0.824	0.825	0.825	0.817	0.821	0.825	0.827	0.824	0.828	0.795	0.795	0.816	0.816	0.785		0.825	0.83	0.83	0.831	0.827	0.829	0.829	0.83	0.83	0.827
	MdSFBB.XI-S2	0.838	0.829	0.829	0.833	0.831	0.843	0.843	0.841	0.842	0.837	0.837		0.81	0.806	0.811	0.809	0.811	0.809	0.812	0.81	0.813		0.815	0.823	0.822	0.825	0.816	0.82	0.821	0.821	0.82	0.826	0.788	0.788	0.82	0.816	0.788		0.829	0.831	0.831	0.832	0.828	0.831	0.831	0.832	0.832	0.828
	MdSFBB.XI.1-S3	0.838	0.829	0.829	0.833	0.831	0.843	0.843	0.841	0.842	0.837	0.837		0.81	0.806	0.811	0.809	0.811	0.809	0.812	0.81	0.813		0.815	0.823	0.822	0.825	0.816	0.82	0.821	0.821	0.82	0.826	0.788	0.788	0.82	0.816	0.788		0.829	0.831	0.831	0.832	0.828	0.831	0.831	0.832	0.832	0.828
	MdFBX19	0.841	0.833	0.833	0.832	0.832	0.842	0.842	0.84	0.837	0.835	0.835		0.813	0.809	0.814	0.812	0.814	0.811	0.813	0.812	0.815		0.817	0.827	0.825	0.83	0.82	0.821	0.826	0.827	0.826	0.828	0.792	0.792	0.816	0.82	0.785		0.822	0.827	0.827	0.829	0.827	0.829	0.829	0.83	0.83	0.823
	MdSFBB.XI-S9	0.841	0.833	0.833	0.832	0.832	0.842	0.842	0.84	0.837	0.835	0.835		0.813	0.809	0.814	0.812	0.814	0.811	0.813	0.812	0.815		0.817	0.827	0.825	0.83	0.82	0.821	0.826	0.827	0.826	0.828	0.792	0.792	0.816	0.82	0.785		0.822	0.827	0.827	0.829	0.827	0.829	0.829	0.83	0.83	0.823
	MdSFBB.XI-S5	0.843	0.832	0.832	0.835	0.831	0.844	0.844	0.839	0.841	0.837	0.837		0.815	0.807	0.817	0.815	0.816	0.81	0.812	0.813	0.814		0.816	0.824	0.825	0.826	0.818	0.82	0.82	0.823	0.823	0.827	0.79	0.79	0.816	0.817	0.784		0.826	0.828	0.828	0.832	0.831	0.829	0.829	0.83	0.83	0.825
	MdSFBB.XI.2-S3	0.839	0.832	0.832	0.832	0.832	0.842	0.842	0.841	0.842	0.837	0.837		0.815	0.809	0.82	0.818	0.82	0.813	0.816	0.816	0.817		0.822	0.829	0.829	0.83	0.824	0.826	0.829	0.831	0.826	0.834	0.798	0.798	0.821	0.823	0.79		0.827	0.827	0.827	0.835	0.828	0.832	0.832	0.833	0.833	0.828
	PbeSFBB.XI-S67	0.827	0.821	0.821	0.823	0.821	0.83	0.83	0.825	0.832	0.83	0.83		0.806	0.801	0.809	0.807	0.809	0.806	0.807	0.806	0.808		0.808	0.813	0.814	0.819	0.81	0.814	0.814	0.818	0.812	0.818	0.786	0.786	0.813	0.809	0.782		0.818	0.822	0.822	0.826	0.82	0.824	0.824	0.823	0.823	0.82
	PpySFBB.XI-S5	0.803	0.8	0.8	0.797	0.794	0.802	0.802	0.805	0.807	0.809	0.809		0.782	0.778	0.785	0.784	0.785	0.782	0.784	0.784	0.785		0.788	0.794	0.794	0.83	0.791	0.796	0.793	0.793	0.792	0.8	0.768	0.768	0.789	0.79	0.801		0.796	0.799	0.799	0.802	0.798	0.801	0.801	0.8	0.8	0.833
XII	PbrSFBB.XII-S17	0.833	0.83	0.83	0.827	0.821	0.832	0.832	0.826	0.837	0.837	0.837		0.808	0.803	0.812	0.812	0.813	0.807	0.809	0.809	0.811		0.807	0.813	0.814	0.813	0.808	0.812	0.815	0.815	0.812	0.816	0.783	0.783	0.811	0.805	0.779		0.827	0.832	0.832	0.837	0.833	0.837	0.837	0.837	0.837	0.833
	PbeSFBB.XII-S67	0.831	0.827	0.827	0.827	0.817	0.83	0.83	0.823	0.836	0.832	0.832		0.803	0.803	0.805	0.803	0.806	0.802	0.803	0.802	0.805		0.798	0.81	0.809	0.806	0.804	0.806	0.806	0.806	0.81	0.809	0.775	0.775	0.806	0.802	0.774		0.824	0.821	0.821	0.827	0.829	0.83	0.83	0.832	0.832	0.824
	MdSFBB.XII.2-S5	0.837	0.832	0.832	0.83	0.823	0.836	0.836	0.831	0.842	0.841	0.841		0.809	0.806	0.815	0.813	0.816	0.812	0.815	0.815	0.817		0.81	0.815	0.817	0.815	0.809	0.816	0.814	0.816	0.813	0.819	0.784	0.784	0.814	0.807	0.782		0.831	0.835	0.835	0.838	0.837	0.842	0.842	0.84	0.84	0.836
	MdFBX13	0.824	0.821	0.821	0.817	0.815	0.823	0.823	0.821	0.827	0.83	0.83		0.802	0.799	0.805	0.805	0.806	0.799	0.802	0.802	0.803		0.796	0.805	0.807	0.808	0.802	0.806	0.806	0.806	0.804	0.808	0.774	0.774	0.802	0.799	0.771		0.82	0.823	0.823	0.824	0.827	0.829	0.829	0.83	0.83	0.823
	MdSFBB.XII-S9	0.824	0.821	0.821	0.817	0.815	0.823	0.823	0.821	0.827	0.83	0.83		0.802	0.799	0.805	0.805	0.806	0.799	0.802	0.802	0.803		0.796	0.805	0.807	0.808	0.802	0.806	0.806	0.806	0.804	0.808	0.774	0.774	0.802	0.799	0.771		0.82	0.823	0.823	0.824	0.827	0.829	0.829	0.83	0.83	0.823
	PcSFBB.XII-S101	0.837	0.832	0.832	0.827	0.824	0.834	0.834	0.83	0.836	0.834	0.834		0.808	0.805	0.813	0.812	0.813	0.81	0.812	0.811	0.814		0.804	0.813	0.814	0.815	0.809	0.811	0.816	0.814	0.814	0.817	0.781	0.781	0.81	0.806	0.778		0.825	0.832	0.832	0.833	0.833	0.837	0.837	0.837	0.837	0.834
	MdSFBB.XII.1-S5	0.837	0.835	0.835	0.829	0.827	0.836	0.836	0.83	0.84	0.839	0.839		0.81	0.808	0.812	0.812	0.813	0.81	0.812	0.811	0.814		0.807	0.819	0.821	0.821	0.816	0.817	0.822	0.819	0.816	0.821	0.785	0.785	0.816	0.814	0.784		0.834	0.841	0.841	0.84	0.842	0.844	0.844	0.843	0.843	0.84
	MdSFBB.XII-S3	0.837	0.835	0.835	0.829	0.827	0.836	0.836	0.83	0.84	0.839	0.839		0.81	0.808	0.812	0.812	0.813	0.81	0.812	0.811	0.814		0.807	0.819	0.821	0.821	0.816	0.817	0.822	0.819	0.816	0.821	0.785	0.785	0.816	0.814	0.784		0.834	0.841	0.841	0.84	0.842	0.844	0.844	0.843	0.843	0.84
	PbrSFBB.XII-S7	0.827	0.824	0.824	0.82	0.817	0.827	0.827	0.82	0.83	0.829	0.829		0.805	0.802	0.807	0.806	0.808	0.806	0.808	0.807	0.81		0.799	0.807	0.809	0.813	0.804	0.806	0.809	0.809	0.809	0.817	0.778	0.778	0.809	0.801	0.778		0.824	0.83	0.83	0.829	0.832	0.834	0.834	0.835	0.835	0.827
	PpySFBB.XII-S5	0.837	0.829	0.829	0.827	0.825	0.835	0.835	0.829	0.836	0.837	0.837		0.81	0.807	0.813	0.812	0.813	0.812	0.812	0.811	0.813		0.81	0.813	0.817	0.815	0.812	0.814	0.816	0.817	0.814	0.819	0.79	0.79	0.816	0.809	0.784		0.823	0.832	0.832	0.827	0.832	0.832	0.832	0.831	0.831	0.826
XIII	PbrSFBB.XIII-S17	0.835	0.827	0.827	0.832	0.828	0.836	0.836	0.832	0.836	0.836	0.836		0.804	0.8	0.807	0.805	0.807	0.807	0.808	0.807	0.81		0.812	0.816	0.818	0.818	0.806	0.812	0.813	0.819	0.816	0.821	0.793	0.793	0.819	0.804	0.787		0.844	0.844	0.844	0.846	0.846	0.85	0.85	0.847	0.847	0.842
	PbeSFBB.XIII-S67	0.836	0.827	0.827	0.832	0.828	0.834	0.834	0.836	0.832	0.832	0.832		0.802	0.799	0.805	0.803	0.807	0.804	0.807	0.806	0.808		0.811	0.813	0.814	0.815	0.803	0.811	0.813	0.819	0.816	0.818	0.79	0.79	0.817	0.8	0.786		0.843	0.837	0.837	0.842	0.84	0.846	0.846	0.843	0.843	0.839
	PcSFBB.XIII-S101	0.836	0.827	0.827	0.832	0.829	0.837	0.837	0.832	0.837	0.836	0.836		0.805	0.801	0.807	0.806	0.807	0.807	0.809	0.808	0.811		0.816	0.819	0.82	0.82	0.809	0.816	0.817	0.823	0.819	0.823	0.795	0.795	0.824	0.806	0.792		0.844	0.842	0.842	0.846	0.846	0.851	0.851	0.848	0.848	0.842
	PbrSFBB.XIII-S7	0.836	0.827	0.827	0.832	0.829	0.837	0.837	0.832	0.837	0.835	0.835		0.805	0.802	0.808	0.807	0.808	0.807	0.809	0.808	0.811		0.815	0.817	0.819	0.819	0.808	0.815	0.817	0.823	0.817	0.823	0.794	0.794	0.821	0.805	0.79		0.843	0.844	0.844	0.846	0.846	0.85	0.85	0.847	0.847	0.842
	MdSFBB.XIII-S3	0.817	0.814	0.811	0.813	0.814	0.814	0.814	0.813	0.814	0.814	0.813		0.787	0.785	0.79	0.788	0.785	0.789	0.801	0.805	0.793		0.797	0.803	0.818	0.82	0.812	0.799	0.803	0.819	0.798	0.817	0.792	0.796	0.817	0.789	0.803		0.822	0.841	0.841	0.843	0.821	0.848	0.824	0.843	0.822	0.839
	PpySFBB.XIII-S5	0.838	0.832	0.832	0.834	0.832	0.839	0.839	0.835	0.839	0.837	0.837		0.807	0.803	0.81	0.808	0.81	0.809	0.812	0.811	0.813		0.817	0.819	0.821	0.821	0.809	0.817	0.818	0.824	0.82	0.826	0.796	0.796	0.824	0.807	0.792		0.846	0.846	0.846	0.849	0.848	0.852	0.852	0.85	0.85	0.846
XIV	PbrSFBB.XIV-S17	0.829	0.823	0.823	0.823	0.817	0.831	0.831	0.825	0.836	0.835	0.835		0.801	0.795	0.805	0.803	0.804	0.803	0.805	0.803	0.807		0.804	0.814	0.814	0.838	0.81	0.81	0.812	0.811	0.809	0.811	0.781	0.781	0.806	0.809	0.806		0.81	0.814	0.814	0.817	0.813	0.815	0.815	0.814	0.814	0.837
	PbeSFBB.XIV-S67	0.827	0.824	0.824	0.821	0.817	0.83	0.83	0.825	0.832	0.831	0.831		0.802	0.801	0.807	0.806	0.807	0.807	0.807	0.806	0.809		0.797	0.804	0.806	0.835	0.8	0.8	0.804	0.803	0.801	0.806	0.776	0.776	0.806	0.8	0.807		0.803	0.817	0.817	0.81	0.809	0.812	0.812	0.811	0.811	0.838
	PbrSFBB.XIV-S7	0.838	0.831	0.831	0.831	0.825	0.837	0.837	0.832	0.847	0.844	0.844		0.81	0.805	0.814	0.813	0.814	0.81	0.813	0.811	0.814		0.814	0.823	0.823	0.841	0.818	0.82	0.821	0.821	0.818	0.82	0.796	0.796	0.816	0.817	0.804		0.821	0.826	0.826	0.829	0.824	0.827	0.827	0.827	0.827	0.843
	PcSFBB.XIV-S101	0.826	0.822	0.822	0.82	0.815	0.826	0.826	0.822	0.835	0.834	0.834		0.799	0.795	0.803	0.802	0.803	0.801	0.803	0.802	0.805		0.804	0.812	0.813	0.841	0.81	0.81	0.811	0.812	0.808	0.812	0.783	0.783	0.808	0.809	0.807		0.811	0.814	0.814	0.816	0.813	0.816	0.816	0.815	0.815	0.836
	MdSFBB.XIV-S2	0.836	0.833	0.833	0.83	0.825	0.839	0.839	0.832	0.845	0.845	0.845		0.813	0.808	0.815	0.813	0.815	0.814	0.816	0.815	0.818		0.817	0.825	0.827	0.846	0.82	0.822	0.824	0.824	0.823	0.824	0.796	0.796	0.821	0.819	0.81		0.82	0.825	0.825	0.829	0.825	0.825	0.825	0.825	0.825	0.837
	MdSFBB.XIV-S5	0.83	0.828	0.828	0.825	0.82	0.833	0.833	0.826	0.841	0.843	0.843		0.812	0.808	0.814	0.812	0.814	0.812	0.814	0.812	0.816		0.814	0.822	0.822	0.842	0.817	0.819	0.821	0.821	0.82	0.82	0.794	0.794	0.818	0.816	0.807		0.819	0.824	0.824	0.826	0.824	0.825	0.825	0.824	0.824	0.836
	MdSFBB.XIV-S3	0.83	0.828	0.828	0.825	0.82	0.833	0.833	0.826	0.841	0.843	0.843		0.812	0.808	0.814	0.812	0.814	0.812	0.814	0.812	0.816		0.814	0.822	0.822	0.842	0.817	0.819	0.821	0.821	0.82	0.82	0.794	0.794	0.818	0.816	0.807		0.819	0.824	0.824	0.826	0.824	0.825	0.825	0.824	0.824	0.836
	MdFBX11	0.847	0.844	0.844	0.842	0.837	0.85	0.85	0.843	0.858	0.86	0.86		0.826	0.822	0.828	0.827	0.828	0.826	0.828	0.827	0.83		0.831	0.84	0.84	0.846	0.835	0.836	0.839	0.839	0.837	0.84	0.809	0.809	0.836	0.834	0.804		0.834	0.841	0.841	0.842	0.839	0.84	0.84	0.839	0.839	0.837
	MdSFBB.XIV-S9	0.833	0.83	0.83	0.827	0.822	0.835	0.835	0.829	0.843	0.845	0.845		0.812	0.808	0.814	0.812	0.814	0.812	0.814	0.812	0.816		0.817	0.825	0.825	0.846	0.82	0.822	0.824	0.824	0.823	0.825	0.796	0.796	0.822	0.819	0.811		0.82	0.826	0.826	0.827	0.825	0.825	0.825	0.825	0.825	0.837
	PpySFBB.XIV-S5	0.83	0.824	0.824	0.824	0.819	0.831	0.831	0.828	0.841	0.837	0.837		0.806	0.801	0.808	0.807	0.808	0.804	0.807	0.805	0.808		0.806	0.817	0.817	0.842	0.812	0.814	0.814	0.815	0.812	0.814	0.785	0.785	0.81	0.811	0.81		0.814	0.819	0.819	0.822	0.817	0.82	0.82	0.819	0.819	0.843
XV	PbrSFBB.XV-S17	0.842	0.837	0.837	0.837	0.832	0.841	0.841	0.84	0.843	0.841	0.841		0.811	0.811	0.819	0.817	0.817	0.816	0.814	0.815	0.815		0.808	0.811	0.813	0.832	0.809	0.81	0.808	0.811	0.813	0.813	0.789	0.789	0.812	0.808	0.801		0.821	0.83	0.83	0.823	0.827	0.829	0.829	0.828	0.828	0.838
	MdSFBB.XV-S3	0.845	0.838	0.838	0.841	0.835	0.845	0.845	0.842	0.846	0.841	0.841		0.81	0.809	0.818	0.816	0.816	0.814	0.814	0.814	0.814		0.81	0.812	0.814	0.832	0.806	0.812	0.812	0.814	0.817	0.816	0.791	0.791	0.816	0.803	0.804		0.829	0.833	0.833	0.83	0.831	0.836	0.836	0.835	0.835	0.844
	MdFBX20	0.845	0.838	0.838	0.841	0.835	0.845	0.845	0.842	0.846	0.841	0.841		0.81	0.809	0.818	0.816	0.816	0.814	0.814	0.814	0.814		0.81	0.812	0.814	0.832	0.806	0.812	0.812	0.814	0.817	0.816	0.791	0.791	0.816	0.803	0.804		0.829	0.833	0.833	0.83	0.831	0.836	0.836	0.835	0.835	0.844
	PbeSFBB.XV-S67	0.837	0.831	0.831	0.832	0.83	0.837	0.837	0.833	0.835	0.834	0.834		0.8	0.801	0.807	0.806	0.806	0.805	0.805	0.806	0.806		0.802	0.803	0.807	0.823	0.799	0.803	0.802	0.807	0.808	0.81	0.784	0.784	0.808	0.796	0.796		0.817	0.824	0.824	0.818	0.822	0.823	0.823	0.823	0.823	0.831
	PbrSFBB.XV-S7	0.845	0.837	0.837	0.84	0.834	0.844	0.844	0.841	0.845	0.842	0.842		0.809	0.81	0.816	0.814	0.815	0.812	0.812	0.813	0.813		0.808	0.811	0.812	0.833	0.806	0.808	0.808	0.812	0.812	0.815	0.788	0.788	0.812	0.803	0.8		0.823	0.832	0.832	0.827	0.831	0.831	0.831	0.83	0.83	0.84
	MdFBX12	0.859	0.852	0.852	0.855	0.849	0.858	0.858	0.856	0.86	0.854	0.854		0.821	0.82	0.829	0.827	0.827	0.826	0.826	0.827	0.827		0.822	0.825	0.827	0.829	0.819	0.823	0.822	0.824	0.825	0.828	0.8	0.8	0.827	0.817	0.796		0.839	0.847	0.847	0.841	0.842	0.845	0.845	0.846	0.846	0.84
	MdSFBB.XV-S9	0.844	0.837	0.837	0.841	0.835	0.843	0.843	0.841	0.845	0.84	0.84		0.807	0.806	0.814	0.813	0.813	0.812	0.812	0.813	0.813		0.808	0.811	0.812	0.829	0.805	0.809	0.808	0.81	0.811	0.814	0.787	0.787	0.813	0.803	0.803		0.824	0.832	0.832	0.827	0.827	0.831	0.831	0.832	0.832	0.84
	PcSFBB.XV.2-S101	0.834	0.827	0.827	0.827	0.823	0.831	0.831	0.828	0.833	0.829	0.829		0.801	0.799	0.806	0.804	0.804	0.805	0.805	0.806	0.806		0.799	0.802	0.805	0.823	0.798	0.799	0.799	0.802	0.808	0.808	0.782	0.782	0.8	0.795	0.789		0.813	0.82	0.82	0.814	0.818	0.821	0.821	0.82	0.82	0.828
	PcSFBB.XV.1-S101	0.832	0.825	0.825	0.825	0.821	0.829	0.829	0.827	0.832	0.829	0.829		0.801	0.799	0.806	0.804	0.804	0.803	0.803	0.804	0.804		0.799	0.802	0.803	0.823	0.798	0.799	0.799	0.802	0.808	0.808	0.782	0.782	0.802	0.795	0.791		0.813	0.82	0.82	0.814	0.818	0.821	0.821	0.82	0.82	0.828
	MdSFBB.XV-S2	0.842	0.834	0.834	0.838	0.83	0.841	0.841	0.839	0.847	0.841	0.841		0.81	0.806	0.814	0.813	0.813	0.816	0.814	0.814	0.814		0.811	0.816	0.819	0.837	0.811	0.814	0.812	0.816	0.817	0.818	0.793	0.793	0.812	0.809	0.802		0.82	0.827	0.827	0.823	0.824	0.827	0.827	0.826	0.826	0.836
	PpySFBB.XV-S5	0.84	0.834	0.834	0.838	0.829	0.839	0.839	0.837	0.844	0.841	0.841		0.807	0.807	0.814	0.812	0.812	0.809	0.809	0.81	0.81		0.807	0.809	0.81	0.827	0.8	0.808	0.805	0.809	0.809	0.811	0.786	0.786	0.808	0.798	0.795		0.823	0.83	0.83	0.826	0.827	0.833	0.833	0.832	0.832	0.838
XVI	PbrSFBB.XVI-S17	0.835	0.833	0.833	0.831	0.829	0.837	0.837	0.832	0.834	0.834	0.834		0.811	0.814	0.816	0.815	0.815	0.817	0.82	0.818	0.819		0.828	0.835	0.833	0.836	0.831	0.833	0.836	0.837	0.833	0.838	0.807	0.807	0.827	0.831	0.795		0.834	0.83	0.83	0.839	0.834	0.834	0.834	0.833	0.833	0.832
	MdSFBB.XVI-S5	0.839	0.835	0.835	0.834	0.83	0.839	0.839	0.839	0.837	0.836	0.836		0.813	0.813	0.82	0.819	0.819	0.82	0.82	0.82	0.82		0.831	0.84	0.838	0.842	0.836	0.836	0.839	0.841	0.841	0.843	0.813	0.813	0.832	0.836	0.8		0.838	0.835	0.835	0.845	0.839	0.839	0.839	0.838	0.838	0.837
	MdSFBB.XVI-S3	0.839	0.835	0.835	0.834	0.83	0.839	0.839	0.839	0.837	0.836	0.836		0.813	0.813	0.82	0.819	0.819	0.82	0.82	0.82	0.82		0.831	0.84	0.838	0.842	0.836	0.836	0.839	0.841	0.841	0.843	0.813	0.813	0.832	0.836	0.8		0.838	0.835	0.835	0.845	0.839	0.839	0.839	0.838	0.838	0.837
	MdSFBB.XVI-S9	0.839	0.835	0.835	0.834	0.83	0.839	0.839	0.837	0.837	0.834	0.834		0.813	0.813	0.819	0.817	0.817	0.82	0.82	0.819	0.82		0.829	0.84	0.838	0.841	0.836	0.836	0.839	0.841	0.839	0.841	0.812	0.812	0.83	0.836	0.798		0.836	0.834	0.834	0.844	0.838	0.837	0.837	0.836	0.836	0.835
	MdSFBB.XVI-S2	0.839	0.834	0.834	0.834	0.829	0.838	0.838	0.834	0.836	0.834	0.834		0.812	0.812	0.818	0.816	0.816	0.817	0.82	0.818	0.819		0.828	0.836	0.835	0.837	0.834	0.834	0.836	0.839	0.837	0.84	0.81	0.81	0.828	0.833	0.796		0.834	0.831	0.831	0.841	0.835	0.836	0.836	0.835	0.835	0.833
	PbeSFBB.XVI-S67	0.831	0.83	0.83	0.828	0.826	0.834	0.834	0.83	0.829	0.83	0.83		0.806	0.81	0.813	0.811	0.811	0.814	0.816	0.815	0.816		0.826	0.833	0.83	0.836	0.831	0.831	0.833	0.836	0.83	0.837	0.805	0.805	0.827	0.829	0.795		0.829	0.827	0.827	0.834	0.83	0.829	0.829	0.829	0.829	0.828
	PcSFBB.XVI-S101	0.834	0.833	0.833	0.83	0.827	0.835	0.835	0.83	0.831	0.831	0.831		0.809	0.811	0.815	0.813	0.813	0.816	0.818	0.816	0.817		0.828	0.836	0.835	0.837	0.833	0.834	0.837	0.839	0.837	0.839	0.809	0.809	0.828	0.831	0.796		0.829	0.826	0.826	0.834	0.831	0.831	0.831	0.83	0.83	0.828
	PbrSFBB.XVI-S7	0.833	0.832	0.832	0.829	0.825	0.834	0.834	0.83	0.833	0.831	0.831		0.809	0.81	0.814	0.812	0.812	0.816	0.817	0.816	0.816		0.826	0.838	0.835	0.839	0.835	0.834	0.834	0.837	0.835	0.838	0.809	0.809	0.828	0.832	0.796		0.833	0.829	0.829	0.839	0.834	0.833	0.833	0.832	0.832	0.833
	PpySFBB.XVI-S5	0.834	0.834	0.834	0.83	0.826	0.836	0.836	0.831	0.834	0.833	0.833		0.81	0.811	0.816	0.814	0.814	0.818	0.819	0.817	0.818		0.828	0.84	0.836	0.841	0.836	0.836	0.836	0.839	0.835	0.839	0.81	0.81	0.829	0.834	0.797		0.833	0.829	0.829	0.839	0.834	0.833	0.833	0.832	0.832	0.833
XVII	MdSFBB.XVII-S3	0.817	0.814	0.814	0.816	0.81	0.818	0.818	0.816	0.819	0.822	0.822		0.795	0.794	0.8	0.799	0.8	0.802	0.803	0.803	0.803		0.808	0.814	0.812	0.827	0.803	0.812	0.812	0.815	0.811	0.819	0.789	0.789	0.811	0.802	0.8		0.836	0.833	0.833	0.839	0.836	0.838	0.838	0.837	0.837	0.85
	MdSFBB.XVII-S9	0.815	0.812	0.812	0.814	0.806	0.816	0.816	0.814	0.816	0.819	0.819		0.792	0.793	0.797	0.795	0.797	0.8	0.8	0.8	0.8		0.803	0.811	0.809	0.824	0.8	0.808	0.809	0.812	0.808	0.814	0.785	0.785	0.807	0.799	0.796		0.837	0.834	0.834	0.84	0.836	0.839	0.839	0.838	0.838	0.85
	MdSFBB.XVII-S2	0.822	0.819	0.819	0.822	0.815	0.823	0.823	0.822	0.824	0.827	0.827		0.803	0.802	0.807	0.805	0.807	0.808	0.81	0.81	0.81		0.813	0.818	0.816	0.817	0.807	0.817	0.816	0.82	0.815	0.825	0.793	0.793	0.815	0.806	0.784		0.845	0.843	0.843	0.848	0.844	0.847	0.847	0.846	0.846	0.844
	MdSFBB.XVII-S5	0.817	0.814	0.814	0.816	0.81	0.818	0.818	0.816	0.819	0.822	0.822		0.795	0.794	0.8	0.799	0.8	0.802	0.803	0.803	0.803		0.808	0.814	0.812	0.827	0.803	0.812	0.812	0.815	0.811	0.819	0.789	0.789	0.811	0.802	0.8		0.836	0.833	0.833	0.839	0.836	0.838	0.838	0.837	0.837	0.85
	PbeSFBB.XVII-S67	0.744	0.744	0.744	0.744	0.743	0.75	0.75	0.746	0.748	0.755	0.755		0.731	0.726	0.736	0.734	0.737	0.734	0.736	0.735	0.735		0.749	0.743	0.742	0.746	0.735	0.746	0.744	0.744	0.745	0.752	0.747	0.747	0.739	0.734	0.739		0.771	0.763	0.763	0.77	0.764	0.765	0.765	0.767	0.767	0.766
XVIII	PbrSFBB.XVIII-S17	0.858	0.853	0.853	0.851	0.849	0.855	0.855	0.856	0.853	0.853	0.853		0.825	0.828	0.829	0.828	0.828	0.829	0.83	0.829	0.831		0.837	0.844	0.843	0.845	0.837	0.84	0.839	0.844	0.847	0.846	0.816	0.816	0.838	0.834	0.806		0.859	0.864	0.864	0.867	0.864	0.862	0.862	0.861	0.861	0.859
	PbeSFBB.XVIII-S67	0.861	0.856	0.856	0.854	0.854	0.86	0.86	0.859	0.856	0.857	0.857		0.83	0.832	0.834	0.832	0.832	0.833	0.835	0.834	0.836		0.839	0.846	0.844	0.847	0.84	0.842	0.841	0.843	0.845	0.849	0.819	0.819	0.84	0.837	0.808		0.863	0.868	0.868	0.871	0.868	0.866	0.866	0.865	0.865	0.863
	PbrSFBB.XVIII-S7	0.858	0.853	0.853	0.852	0.85	0.856	0.856	0.855	0.853	0.854	0.854		0.826	0.827	0.83	0.828	0.828	0.831	0.831	0.83	0.832		0.839	0.844	0.844	0.845	0.84	0.844	0.839	0.842	0.844	0.848	0.818	0.818	0.839	0.837	0.807		0.859	0.864	0.864	0.868	0.865	0.863	0.863	0.862	0.862	0.859
	PcSFBB.XVIII-S101	0.864	0.857	0.857	0.857	0.855	0.862	0.862	0.861	0.859	0.857	0.857		0.832	0.832	0.836	0.834	0.834	0.835	0.837	0.836	0.837		0.841	0.847	0.847	0.846	0.839	0.844	0.845	0.847	0.849	0.85	0.82	0.82	0.84	0.837	0.808		0.864	0.868	0.868	0.872	0.867	0.867	0.867	0.866	0.866	0.864
	MdSFBB.XVIII-S2	0.852	0.852	0.852	0.846	0.847	0.852	0.852	0.852	0.851	0.85	0.85		0.822	0.823	0.826	0.824	0.824	0.825	0.827	0.826	0.827		0.832	0.84	0.84	0.842	0.836	0.835	0.836	0.837	0.841	0.842	0.81	0.81	0.834	0.833	0.802		0.856	0.859	0.859	0.866	0.861	0.859	0.859	0.858	0.858	0.863
	MdSFBB.XVIII-S3	0.853	0.852	0.852	0.847	0.847	0.852	0.852	0.851	0.85	0.849	0.849		0.82	0.821	0.823	0.822	0.822	0.822	0.824	0.823	0.825		0.829	0.837	0.837	0.838	0.833	0.834	0.835	0.836	0.837	0.84	0.808	0.808	0.83	0.831	0.798		0.854	0.859	0.859	0.863	0.859	0.858	0.858	0.857	0.857	0.859
	MdSFBB.XVIII-S5	0.854	0.848	0.848	0.848	0.846	0.855	0.855	0.851	0.85	0.852	0.852		0.822	0.828	0.826	0.824	0.824	0.825	0.827	0.826	0.827		0.837	0.84	0.84	0.843	0.834	0.838	0.837	0.84	0.844	0.845	0.814	0.814	0.837	0.832	0.805		0.86	0.863	0.863	0.867	0.865	0.864	0.864	0.864	0.864	0.862
	MdSFBB.XVIII-S9	0.861	0.855	0.855	0.857	0.85	0.861	0.861	0.858	0.855	0.852	0.852		0.826	0.83	0.832	0.831	0.831	0.833	0.833	0.832	0.834		0.843	0.846	0.847	0.845	0.836	0.842	0.841	0.844	0.849	0.848	0.822	0.822	0.839	0.833	0.806		0.861	0.866	0.866	0.869	0.864	0.865	0.865	0.864	0.864	0.864
	PpySFBB.XVIII-S5	0.539	0.534	0.534	0.534	0.532	0.535	0.535	0.536	0.533	0.534	0.534		0.517	0.52	0.522	0.522	0.521	0.519	0.52	0.52	0.521		0.516	0.52	0.521	0.52	0.515	0.517	0.516	0.52	0.524	0.522	0.5	0.5	0.516	0.515	0.496		0.528	0.533	0.533	0.535	0.535	0.531	0.531	0.53	0.53	0.528
XIX	PbrSFBB.XIX-S17	0.76	0.756	0.756	0.755	0.752	0.763	0.763	0.755	0.759	0.755	0.755		0.74	0.741	0.743	0.741	0.743	0.744	0.744	0.741	0.743		0.751	0.756	0.753	0.777	0.748	0.753	0.754	0.756	0.755	0.762	0.78	0.78	0.757	0.748	0.729		0.768	0.769	0.769	0.776	0.77	0.775	0.775	0.773	0.773	0.79
	MdSFBB.XIX-S3	0.756	0.751	0.751	0.749	0.748	0.757	0.757	0.749	0.758	0.752	0.752		0.735	0.735	0.738	0.736	0.738	0.736	0.736	0.735	0.736		0.748	0.751	0.748	0.772	0.742	0.747	0.751	0.752	0.75	0.757	0.778	0.778	0.752	0.741	0.724		0.764	0.765	0.765	0.77	0.766	0.768	0.768	0.766	0.766	0.786
	MdFBX8	0.756	0.751	0.751	0.749	0.748	0.757	0.757	0.749	0.758	0.752	0.752		0.735	0.735	0.738	0.736	0.738	0.736	0.736	0.735	0.736		0.748	0.751	0.748	0.772	0.742	0.747	0.751	0.752	0.75	0.757	0.778	0.778	0.752	0.741	0.724		0.764	0.765	0.765	0.77	0.766	0.768	0.768	0.766	0.766	0.786
	MdSFBB.XIX-S2	0.755	0.751	0.751	0.749	0.747	0.757	0.757	0.751	0.756	0.755	0.755		0.733	0.735	0.739	0.739	0.739	0.735	0.735	0.736	0.736		0.745	0.748	0.745	0.771	0.742	0.745	0.749	0.751	0.75	0.755	0.774	0.774	0.754	0.741	0.726		0.764	0.765	0.765	0.769	0.765	0.766	0.766	0.764	0.764	0.782
	PcSFBB.XIX-S101	0.756	0.753	0.753	0.751	0.748	0.759	0.759	0.751	0.759	0.753	0.753		0.736	0.736	0.739	0.737	0.739	0.738	0.738	0.737	0.739		0.752	0.755	0.752	0.776	0.747	0.752	0.753	0.755	0.753	0.761	0.779	0.779	0.755	0.746	0.727		0.767	0.768	0.768	0.776	0.767	0.772	0.772	0.77	0.77	0.791
	MdSFBB.XIX-S5	0.754	0.75	0.75	0.75	0.747	0.757	0.757	0.749	0.759	0.754	0.754		0.736	0.737	0.74	0.738	0.74	0.74	0.74	0.739	0.74		0.753	0.755	0.752	0.777	0.747	0.752	0.753	0.756	0.756	0.762	0.782	0.782	0.758	0.746	0.73		0.766	0.766	0.766	0.774	0.77	0.773	0.773	0.77	0.77	0.788
	PbrSFBB.XIX-S7	0.76	0.756	0.756	0.755	0.752	0.763	0.763	0.755	0.759	0.755	0.755		0.74	0.741	0.743	0.741	0.743	0.744	0.744	0.741	0.743		0.751	0.756	0.753	0.777	0.748	0.753	0.754	0.756	0.755	0.762	0.78	0.78	0.757	0.748	0.729		0.768	0.769	0.769	0.776	0.77	0.775	0.775	0.773	0.773	0.79
	PbeSFBB.XIX-S67	0.756	0.751	0.751	0.751	0.748	0.759	0.759	0.751	0.757	0.753	0.753		0.736	0.738	0.739	0.737	0.739	0.741	0.74	0.739	0.74		0.75	0.751	0.749	0.773	0.744	0.75	0.751	0.754	0.751	0.759	0.778	0.778	0.756	0.744	0.728		0.766	0.767	0.767	0.774	0.767	0.774	0.774	0.771	0.771	0.788
	PpySFBB.XIX-S5	0.652	0.648	0.648	0.646	0.643	0.653	0.653	0.649	0.655	0.649	0.649		0.638	0.64	0.64	0.639	0.64	0.641	0.638	0.639	0.639		0.644	0.647	0.647	0.648	0.641	0.647	0.647	0.651	0.649	0.652	0.626	0.626	0.648	0.64	0.624		0.659	0.659	0.659	0.665	0.663	0.665	0.665	0.664	0.664	0.661
XX	PbrSFBB.XX-S17	0.789	0.786	0.786	0.785	0.781	0.792	0.792	0.788	0.789	0.788	0.788		0.771	0.768	0.776	0.774	0.776	0.772	0.772	0.771	0.772		0.789	0.791	0.791	0.79	0.781	0.787	0.785	0.792	0.788	0.795	0.766	0.766	0.783	0.78	0.753		0.794	0.793	0.793	0.799	0.798	0.802	0.802	0.803	0.803	0.796
	PbrSFBB.XX-S7	0.789	0.786	0.786	0.785	0.781	0.792	0.792	0.788	0.789	0.788	0.788		0.771	0.768	0.776	0.774	0.776	0.772	0.772	0.771	0.772		0.789	0.791	0.791	0.79	0.781	0.787	0.785	0.792	0.788	0.795	0.766	0.766	0.783	0.78	0.753		0.794	0.793	0.793	0.799	0.798	0.802	0.802	0.803	0.803	0.796
XXI	PbeSFBB.XXI-S67	0.197	0.195	0.195	0.2	0.199	0.2	0.2	0.197	0.199	0.2	0.2		0.194	0.196	0.197	0.197	0.198	0.2	0.199	0.2	0.2		0.199	0.199	0.199	0.278	0.201	0.2	0.2	0.202	0.2	0.201	0.2	0.2	0.201	0.2	0.211		0.199	0.2	0.2	0.2	0.202	0.202	0.202	0.201	0.201	0.272
	PbrSFBB.XXI-S7	0.198	0.196	0.196	0.2	0.199	0.2	0.2	0.197	0.2	0.2	0.2		0.195	0.195	0.198	0.197	0.199	0.2	0.199	0.2	0.2		0.198	0.198	0.199	0.277	0.2	0.2	0.2	0.202	0.199	0.2	0.199	0.199	0.201	0.2	0.211		0.199	0.201	0.201	0.201	0.202	0.202	0.202	0.202	0.202	0.273
	PcSFBB.XXI-S101	0.194	0.192	0.192	0.197	0.196	0.197	0.197	0.194	0.196	0.197	0.197		0.193	0.193	0.196	0.196	0.197	0.199	0.197	0.199	0.199		0.197	0.196	0.198	0.274	0.199	0.198	0.198	0.2	0.198	0.198	0.197	0.197	0.199	0.199	0.208		0.195	0.197	0.197	0.197	0.199	0.199	0.199	0.198	0.198	0.268
	MdSFBB.XXI-S2	0.197	0.193	0.193	0.197	0.197	0.197	0.197	0.195	0.197	0.197	0.197		0.193	0.193	0.196	0.195	0.196	0.197	0.196	0.197	0.197		0.197	0.198	0.2	0.275	0.2	0.198	0.2	0.202	0.198	0.199	0.198	0.198	0.2	0.2	0.209		0.197	0.197	0.197	0.198	0.199	0.2	0.2	0.199	0.199	0.27
	MdSFBB.XXI-S9	0.298	0.297	0.297	0.302	0.298	0.299	0.299	0.296	0.304	0.299	0.299		0.296	0.294	0.296	0.296	0.296	0.299	0.301	0.301	0.301		0.296	0.296	0.3	0.332	0.296	0.295	0.3	0.301	0.3	0.298	0.306	0.306	0.297	0.296	0.287		0.3	0.295	0.295	0.295	0.299	0.298	0.298	0.298	0.298	0.331
	MdSFBB.XXI-S3	0.196	0.193	0.193	0.196	0.196	0.196	0.196	0.194	0.197	0.196	0.196		0.192	0.192	0.195	0.194	0.196	0.197	0.196	0.197	0.197		0.197	0.198	0.199	0.274	0.2	0.198	0.199	0.201	0.198	0.198	0.197	0.197	0.199	0.199	0.208		0.196	0.196	0.196	0.198	0.198	0.199	0.199	0.199	0.199	0.269
XXII	PbrSFBB.XXII-S17	0.202	0.204	0.204	0.203	0.199	0.202	0.202	0.204	0.203	0.203	0.203		0.197	0.196	0.198	0.198	0.197	0.198	0.199	0.198	0.198		0.2	0.201	0.2	0.327	0.2	0.2	0.201	0.2	0.198	0.199	0.203	0.203	0.199	0.2	0.199		0.197	0.202	0.202	0.199	0.196	0.199	0.199	0.2	0.2	0.323
	PbeSFBB.XXII-S67	0.201	0.203	0.203	0.202	0.198	0.201	0.201	0.202	0.202	0.202	0.202		0.195	0.194	0.196	0.196	0.195	0.196	0.197	0.196	0.196		0.198	0.2	0.198	0.324	0.199	0.199	0.2	0.199	0.196	0.197	0.2	0.2	0.198	0.198	0.198		0.196	0.201	0.201	0.199	0.196	0.199	0.199	0.199	0.199	0.322
	PbrSFBB.XXII-S7	0.202	0.204	0.204	0.203	0.199	0.202	0.202	0.204	0.203	0.203	0.203		0.197	0.196	0.198	0.198	0.197	0.198	0.199	0.198	0.198		0.2	0.201	0.2	0.327	0.2	0.2	0.201	0.2	0.198	0.199	0.203	0.203	0.199	0.2	0.199		0.197	0.202	0.202	0.199	0.196	0.199	0.199	0.2	0.2	0.323
	MdSFBB.XXII-S3	0.199	0.202	0.202	0.2	0.196	0.199	0.199	0.201	0.201	0.201	0.201		0.193	0.193	0.194	0.194	0.193	0.194	0.195	0.194	0.194		0.198	0.199	0.198	0.329	0.199	0.199	0.2	0.199	0.197	0.197	0.202	0.202	0.198	0.198	0.197		0.193	0.198	0.198	0.196	0.193	0.196	0.196	0.197	0.197	0.323
	MdSFBB.XXII-S2	0.2	0.203	0.203	0.201	0.197	0.2	0.2	0.202	0.201	0.201	0.201		0.193	0.193	0.194	0.194	0.193	0.194	0.195	0.194	0.194		0.197	0.199	0.198	0.328	0.198	0.198	0.199	0.198	0.196	0.197	0.202	0.202	0.197	0.198	0.197		0.193	0.198	0.198	0.196	0.193	0.196	0.196	0.197	0.197	0.323
	MdSFBB.XXII-S9	0.2	0.202	0.202	0.201	0.197	0.2	0.2	0.201	0.2	0.2	0.2		0.193	0.192	0.193	0.193	0.193	0.193	0.195	0.194	0.194		0.197	0.198	0.197	0.328	0.198	0.198	0.199	0.198	0.196	0.197	0.202	0.202	0.197	0.197	0.197		0.193	0.198	0.198	0.196	0.193	0.196	0.196	0.196	0.196	0.323
	PcSFBB.XXII-S101	0.313	0.316	0.316	0.314	0.308	0.313	0.313	0.315	0.315	0.314	0.314		0.304	0.303	0.305	0.305	0.304	0.305	0.307	0.306	0.306		0.307	0.309	0.308	0.322	0.308	0.308	0.31	0.308	0.305	0.306	0.312	0.312	0.307	0.308	0.305		0.303	0.312	0.312	0.307	0.303	0.307	0.307	0.308	0.308	0.319
	MdSFBB.XXII-S5	0.281	0.283	0.283	0.283	0.276	0.281	0.281	0.282	0.281	0.283	0.283		0.273	0.271	0.274	0.274	0.273	0.272	0.274	0.273	0.273		0.276	0.281	0.281	0.286	0.281	0.28	0.281	0.281	0.278	0.278	0.273	0.273	0.278	0.279	0.277		0.269	0.278	0.278	0.273	0.271	0.274	0.274	0.274	0.274	0.279
	PpySFBB.XXII-S5	0.201	0.203	0.203	0.202	0.198	0.201	0.201	0.202	0.202	0.202	0.202		0.195	0.194	0.196	0.196	0.195	0.196	0.197	0.196	0.196		0.198	0.199	0.198	0.324	0.199	0.199	0.2	0.199	0.196	0.197	0.199	0.199	0.198	0.198	0.198		0.195	0.201	0.201	0.198	0.195	0.198	0.198	0.199	0.199	0.321
[truncated: 178 more columns]

## Sheet: Table S7
Table S7 Sequence similarity (%) among Prunus SFB and SLF genes
Gene		SFB															SLF1											SLF2								SLF3							SLF4				SLF5
		ParSFB24	PavSFB2	PavSFB3	PavSFB5	PavSFB9	PdSFB1	PdSFBf	PmSFB1	PmSFB3	PmSFB7	PsaSFBb	PsaSFB33	PsaSFBc	PsaSFBe		ParSLF1-S24	PavSLFL1-S1	PavSLFL1-S2	PavSLFL1-S4	PavSLFL1-S5	PavSLFL1-S6	PmSLFL1-S7	PmSLFL1-Sf	PavSLF1-S9	PsaSLF1-S33		ParSLF2-S24	PavSLF2-S9	PavSLFL2-S4	PmSLFL2-S1	PmSLFL2-S7	PmSLFL2-Sf	PsaSLF2-S33		ParSLF3-S24	PavSLF3-S9	PavSLFL3-S4	PmSLFL3-S7	PmSLFL3-Sf	PsaSLF3-S33		ParSLF4-S24	PavSLF4-S9	PsaSLF4-S33		ParSLF5-S24	PavSLF5-S9	PsaSLF5-S33
SFB	ParSFB24	-	0.798	0.8	0.793	0.808	0.789	0.804	0.834	0.802	0.822	0.787	0.802	0.771	0.776		0.189	0.184	0.181	0.193	0.187	0.189	0.186	0.191	0.17	0.159		0.19	0.2	0.202	0.194	0.196	0.198	0.202		0.175	0.171	0.169	0.174	0.175	0.151		0.163	0.161	0.163		0.168	0.165	0.163
	PavSFB2	0.859	-	0.774	0.798	0.79	0.782	0.792	0.822	0.797	0.802	0.763	0.779	0.758	0.766		0.188	0.189	0.181	0.189	0.188	0.188	0.185	0.191	0.169	0.147		0.183	0.193	0.195	0.187	0.189	0.191	0.195		0.167	0.166	0.164	0.165	0.167	0.145		0.158	0.156	0.158		0.162	0.162	0.16
	PavSFB3	0.854	0.866	-	0.774	0.819	0.755	0.767	0.821	0.776	0.777	0.811	0.793	0.75	0.773		0.184	0.178	0.178	0.185	0.184	0.184	0.178	0.186	0.167	0.154		0.192	0.2	0.202	0.196	0.198	0.2	0.2		0.174	0.173	0.171	0.172	0.174	0.151		0.169	0.162	0.167		0.155	0.153	0.155
	PavSFB5	0.857	0.88	0.868	-	0.785	0.745	0.765	0.795	0.771	0.767	0.771	0.777	0.763	0.745		0.184	0.18	0.178	0.187	0.184	0.184	0.18	0.186	0.169	0.145		0.181	0.191	0.193	0.185	0.187	0.189	0.193		0.181	0.18	0.178	0.177	0.181	0.157		0.158	0.154	0.158		0.165	0.165	0.165
	PavSFB9	0.866	0.879	0.891	0.874	-	0.777	0.817	0.795	0.786	0.801	0.8	0.782	0.773	0.789		0.177	0.178	0.174	0.18	0.175	0.177	0.173	0.182	0.162	0.152		0.196	0.207	0.207	0.2	0.203	0.204	0.207		0.176	0.175	0.173	0.175	0.176	0.153		0.154	0.15	0.154		0.155	0.153	0.155
	PdSFB1	0.858	0.864	0.85	0.857	0.862	-	0.773	0.789	0.766	0.757	0.766	0.762	0.737	0.75		0.184	0.181	0.178	0.185	0.186	0.184	0.181	0.186	0.167	0.15		0.177	0.189	0.189	0.18	0.182	0.184	0.189		0.172	0.171	0.168	0.171	0.172	0.149		0.153	0.148	0.15		0.168	0.165	0.163
	PdSFBf	0.855	0.871	0.865	0.86	0.897	0.854	-	0.812	0.793	0.803	0.812	0.768	0.751	0.796		0.19	0.18	0.183	0.191	0.186	0.19	0.189	0.19	0.171	0.152		0.181	0.19	0.19	0.189	0.191	0.193	0.193		0.171	0.173	0.17	0.172	0.173	0.151		0.152	0.147	0.152		0.171	0.169	0.167
	PmSFB1	0.875	0.875	0.877	0.868	0.87	0.864	0.866	-	0.821	0.804	0.8	0.8	0.765	0.779		0.186	0.178	0.178	0.187	0.184	0.186	0.187	0.188	0.172	0.159		0.185	0.195	0.198	0.189	0.191	0.193	0.198		0.167	0.166	0.164	0.168	0.167	0.145		0.163	0.161	0.163		0.174	0.172	0.17
	PmSFB3	0.856	0.859	0.852	0.853	0.867	0.846	0.861	0.86	-	0.807	0.776	0.771	0.76	0.765		0.188	0.183	0.183	0.188	0.186	0.188	0.183	0.19	0.169	0.154		0.18	0.187	0.19	0.183	0.186	0.187	0.192		0.165	0.165	0.163	0.164	0.165	0.145		0.161	0.159	0.161		0.161	0.157	0.157
	PmSFB7	0.869	0.866	0.857	0.859	0.868	0.849	0.869	0.864	0.879	-	0.785	0.773	0.775	0.769		0.195	0.191	0.188	0.195	0.193	0.195	0.186	0.198	0.176	0.159		0.189	0.197	0.199	0.193	0.195	0.197	0.201		0.173	0.175	0.173	0.172	0.173	0.151		0.16	0.16	0.16		0.168	0.166	0.166
	PsaSFBb	0.847	0.852	0.893	0.867	0.885	0.858	0.885	0.866	0.854	0.859	-	0.79	0.755	0.8		0.188	0.182	0.181	0.192	0.188	0.188	0.185	0.191	0.169	0.143		0.181	0.193	0.193	0.185	0.187	0.189	0.189		0.162	0.164	0.162	0.161	0.162	0.141		0.154	0.15	0.154		0.165	0.162	0.16
	PsaSFB33	0.86	0.87	0.873	0.87	0.87	0.859	0.854	0.868	0.851	0.857	0.873	-	0.755	0.793		0.182	0.179	0.177	0.188	0.182	0.182	0.181	0.187	0.163	0.152		0.179	0.191	0.191	0.182	0.185	0.186	0.191		0.175	0.173	0.171	0.174	0.175	0.151		0.155	0.15	0.155		0.17	0.168	0.165
	PsaSFBc	0.847	0.858	0.856	0.861	0.862	0.841	0.851	0.856	0.843	0.866	0.852	0.85	-	0.747		0.186	0.185	0.178	0.185	0.182	0.186	0.182	0.186	0.169	0.152		0.175	0.179	0.182	0.176	0.178	0.177	0.186		0.176	0.173	0.173	0.177	0.176	0.153		0.16	0.154	0.158		0.165	0.162	0.165
	PsaSFBe	0.852	0.863	0.877	0.867	0.884	0.848	0.882	0.857	0.857	0.86	0.893	0.873	0.852	-		0.184	0.182	0.178	0.187	0.175	0.184	0.18	0.186	0.167	0.15		0.177	0.189	0.189	0.18	0.182	0.184	0.189		0.169	0.168	0.166	0.168	0.169	0.147		0.148	0.144	0.148		0.158	0.153	0.151
SLF1	ParSLF1-S24	0.363	0.361	0.36	0.355	0.353	0.352	0.352	0.359	0.354	0.359	0.36	0.359	0.351	0.349		-	0.853	0.881	0.943	0.907	0.965	0.916	0.943	0.861	0.629		0.318	0.331	0.333	0.323	0.328	0.323	0.328		0.453	0.443	0.443	0.452	0.453	0.403		0.315	0.319	0.317		0.375	0.372	0.37
	PavSLFL1-S1	0.369	0.367	0.369	0.358	0.36	0.355	0.359	0.364	0.357	0.364	0.363	0.363	0.356	0.362		0.914	-	0.841	0.855	0.839	0.838	0.841	0.841	0.83	0.602		0.303	0.315	0.317	0.308	0.312	0.307	0.312		0.444	0.425	0.425	0.443	0.446	0.391		0.301	0.303	0.301		0.351	0.349	0.347
	PavSLFL1-S2	0.359	0.358	0.36	0.351	0.355	0.345	0.35	0.357	0.351	0.358	0.352	0.354	0.35	0.35		0.92	0.903	-	0.886	0.859	0.868	0.834	0.871	0.868	0.632		0.308	0.323	0.325	0.313	0.318	0.313	0.318		0.433	0.426	0.426	0.432	0.433	0.388		0.302	0.306	0.302		0.371	0.369	0.367
	PavSLFL1-S4	0.363	0.359	0.36	0.353	0.356	0.352	0.353	0.36	0.353	0.359	0.359	0.358	0.348	0.353		0.959	0.917	0.919	-	0.907	0.931	0.901	0.946	0.854	0.615		0.313	0.325	0.327	0.318	0.322	0.319	0.323		0.436	0.424	0.424	0.435	0.436	0.386		0.312	0.316	0.312		0.372	0.369	0.367
	PavSLFL1-S5	0.353	0.35	0.355	0.345	0.346	0.342	0.345	0.35	0.347	0.353	0.348	0.347	0.342	0.343		0.941	0.908	0.917	0.941	-	0.897	0.865	0.9	0.847	0.622		0.315	0.328	0.33	0.321	0.325	0.32	0.326		0.426	0.42	0.42	0.425	0.426	0.382		0.312	0.316	0.312		0.369	0.367	0.365
	PavSLFL1-S6	0.361	0.358	0.36	0.35	0.352	0.35	0.352	0.356	0.352	0.359	0.359	0.357	0.349	0.346		0.975	0.905	0.913	0.952	0.935	-	0.907	0.919	0.854	0.619		0.312	0.324	0.326	0.317	0.321	0.316	0.322		0.45	0.443	0.443	0.45	0.45	0.403		0.307	0.311	0.307		0.368	0.365	0.363
	PmSLFL1-S7	0.365	0.359	0.363	0.349	0.356	0.356	0.351	0.359	0.349	0.355	0.358	0.358	0.35	0.35		0.938	0.909	0.893	0.933	0.914	0.932	-	0.885	0.827	0.602		0.29	0.301	0.304	0.295	0.299	0.294	0.299		0.444	0.423	0.423	0.444	0.444	0.388		0.297	0.305	0.297		0.369	0.367	0.365
	PmSLFL1-Sf	0.363	0.359	0.359	0.352	0.355	0.352	0.352	0.359	0.352	0.358	0.359	0.357	0.348	0.352		0.964	0.905	0.917	0.968	0.941	0.95	0.922	-	0.845	0.62		0.317	0.33	0.332	0.323	0.327	0.322	0.328		0.44	0.431	0.431	0.439	0.44	0.392		0.31	0.314	0.31		0.371	0.369	0.367
	PavSLF1-S9	0.359	0.355	0.356	0.351	0.353	0.344	0.352	0.354	0.351	0.355	0.354	0.35	0.344	0.349		0.908	0.892	0.92	0.902	0.912	0.903	0.881	0.901	-	0.627		0.315	0.329	0.331	0.32	0.324	0.319	0.325		0.442	0.436	0.436	0.442	0.442	0.394		0.3	0.304	0.3		0.368	0.361	0.363
	PsaSLF1-S33	0.353	0.362	0.359	0.349	0.355	0.347	0.354	0.353	0.353	0.362	0.352	0.349	0.346	0.346		0.766	0.749	0.775	0.759	0.766	0.758	0.747	0.759	0.776	-		0.285	0.296	0.298	0.296	0.298	0.293	0.294		0.453	0.453	0.453	0.452	0.453	0.409		0.301	0.305	0.301		0.335	0.328	0.328
SLF2	ParSLF2-S24	0.318	0.318	0.322	0.312	0.324	0.315	0.323	0.32	0.324	0.318	0.314	0.318	0.318	0.32		0.445	0.44	0.453	0.451	0.447	0.447	0.438	0.447	0.456	0.45		-	0.941	0.938	0.95	0.95	0.945	0.943		0.29	0.293	0.291	0.284	0.29	0.272		0.282	0.284	0.282		0.344	0.339	0.344
	PavSLF2-S9	0.333	0.334	0.339	0.33	0.344	0.335	0.34	0.336	0.342	0.333	0.333	0.336	0.333	0.337		0.462	0.458	0.472	0.468	0.465	0.464	0.454	0.463	0.476	0.47		0.94	-	0.992	0.964	0.964	0.96	0.974		0.299	0.302	0.3	0.293	0.299	0.268		0.285	0.287	0.285		0.36	0.358	0.358
	PavSLFL2-S4	0.333	0.333	0.339	0.329	0.343	0.334	0.34	0.336	0.342	0.333	0.332	0.335	0.333	0.336		0.462	0.458	0.473	0.468	0.465	0.464	0.454	0.463	0.476	0.47		0.94	0.993	-	0.962	0.962	0.958	0.971		0.301	0.305	0.302	0.295	0.301	0.27		0.287	0.289	0.287		0.36	0.358	0.358
	PmSLFL2-S1	0.33	0.328	0.333	0.323	0.335	0.326	0.333	0.33	0.335	0.326	0.325	0.33	0.328	0.33		0.459	0.454	0.465	0.465	0.461	0.462	0.452	0.461	0.472	0.464		0.955	0.965	0.965	-	0.99	0.986	0.967		0.297	0.3	0.298	0.29	0.297	0.27		0.286	0.288	0.286		0.352	0.35	0.352
	PmSLFL2-S7	0.329	0.329	0.333	0.324	0.334	0.326	0.334	0.329	0.336	0.326	0.323	0.329	0.33	0.329		0.459	0.454	0.467	0.465	0.461	0.462	0.452	0.461	0.471	0.465		0.96	0.969	0.969	0.99	-	0.986	0.967		0.299	0.302	0.3	0.292	0.299	0.272		0.286	0.288	0.286		0.354	0.352	0.354
	PmSLFL2-Sf	0.332	0.332	0.336	0.326	0.337	0.329	0.335	0.332	0.339	0.33	0.325	0.332	0.331	0.332		0.458	0.453	0.466	0.464	0.46	0.461	0.451	0.46	0.469	0.466		0.955	0.965	0.965	0.986	0.99	-	0.962		0.294	0.297	0.295	0.287	0.294	0.268		0.283	0.285	0.283		0.347	0.345	0.347
	PsaSLF2-S33	0.331	0.332	0.334	0.325	0.339	0.33	0.335	0.334	0.338	0.33	0.329	0.331	0.33	0.333		0.461	0.454	0.469	0.467	0.462	0.464	0.453	0.462	0.471	0.467		0.947	0.975	0.977	0.97	0.975	0.972	-		0.299	0.302	0.3	0.293	0.299	0.268		0.289	0.291	0.289		0.355	0.353	0.355
SLF3	ParSLF3-S24	0.376	0.372	0.37	0.366	0.373	0.367	0.37	0.37	0.359	0.372	0.361	0.364	0.36	0.364		0.585	0.588	0.588	0.584	0.581	0.584	0.6	0.577	0.584	0.603		0.437	0.449	0.449	0.45	0.452	0.45	0.449		-	0.923	0.925	0.965	0.992	0.852		0.306	0.312	0.304		0.347	0.342	0.342
	PavSLF3-S9	0.365	0.364	0.364	0.358	0.364	0.354	0.361	0.362	0.356	0.367	0.354	0.357	0.35	0.357		0.59	0.583	0.594	0.585	0.587	0.591	0.581	0.584	0.587	0.608		0.442	0.454	0.454	0.455	0.456	0.455	0.454		0.943	-	0.997	0.892	0.916	0.837		0.303	0.308	0.301		0.328	0.323	0.323
	PavSLFL3-S4	0.365	0.364	0.364	0.358	0.364	0.354	0.361	0.362	0.356	0.367	0.354	0.357	0.351	0.357		0.591	0.584	0.594	0.585	0.588	0.592	0.582	0.585	0.588	0.609		0.442	0.454	0.454	0.455	0.456	0.455	0.454		0.944	0.998	-	0.894	0.918	0.839		0.301	0.306	0.299		0.325	0.321	0.321
	PmSLFL3-S7	0.366	0.364	0.362	0.357	0.363	0.358	0.361	0.36	0.35	0.364	0.353	0.355	0.351	0.355		0.587	0.591	0.591	0.586	0.582	0.586	0.602	0.579	0.585	0.604		0.424	0.437	0.437	0.436	0.439	0.436	0.437		0.968	0.917	0.918	-	0.968	0.824		0.298	0.304	0.295		0.347	0.342	0.342
	PmSLFL3-Sf	0.377	0.373	0.371	0.367	0.373	0.367	0.371	0.371	0.36	0.373	0.362	0.365	0.361	0.365		0.585	0.589	0.589	0.584	0.581	0.584	0.6	0.577	0.584	0.601		0.437	0.449	0.449	0.449	0.452	0.45	0.449		0.994	0.94	0.942	0.972	-	0.845		0.304	0.31	0.302		0.349	0.344	0.344
	PsaSLF3-S33	0.326	0.328	0.326	0.322	0.328	0.318	0.326	0.324	0.319	0.328	0.317	0.321	0.316	0.319		0.532	0.527	0.534	0.527	0.529	0.532	0.524	0.525	0.53	0.549		0.424	0.409	0.409	0.415	0.417	0.414	0.409		0.852	0.863	0.864	0.829	0.85	-		0.275	0.279	0.273		0.297	0.293	0.293
SLF4	ParSLF4-S24	0.305	0.313	0.314	0.305	0.311	0.301	0.305	0.308	0.314	0.314	0.302	0.312	0.302	0.303		0.465	0.469	0.472	0.464	0.465	0.466	0.463	0.461	0.468	0.482		0.415	0.427	0.427	0.425	0.428	0.426	0.425		0.523	0.522	0.522	0.508	0.523	0.477		-	0.951	0.978		0.329	0.329	0.329
	PavSLF4-S9	0.311	0.317	0.319	0.309	0.315	0.306	0.309	0.313	0.314	0.315	0.307	0.316	0.303	0.307		0.464	0.469	0.471	0.464	0.463	0.466	0.466	0.461	0.47	0.478		0.41	0.422	0.422	0.421	0.423	0.42	0.42		0.528	0.522	0.522	0.513	0.529	0.477		0.964	-	0.953		0.333	0.333	0.333
	PsaSLF4-S33	0.308	0.315	0.319	0.308	0.313	0.304	0.308	0.312	0.317	0.313	0.305	0.315	0.302	0.306		0.465	0.471	0.474	0.465	0.465	0.466	0.463	0.461	0.471	0.484		0.412	0.424	0.424	0.423	0.425	0.423	0.422		0.525	0.521	0.521	0.51	0.525	0.477		0.982	0.963	-		0.329	0.329	0.329
SLF5	ParSLF5-S24	0.351	0.351	0.351	0.339	0.35	0.352	0.351	0.349	0.345	0.346	0.34	0.358	0.343	0.345		0.525	0.531	0.527	0.526	0.524	0.524	0.538	0.523	0.526	0.531		0.457	0.478	0.478	0.47	0.472	0.469	0.473		0.514	0.501	0.5	0.511	0.513	0.448		0.465	0.468	0.466		-	0.969	0.979
	PavSLF5-S9	0.352	0.352	0.349	0.339	0.351	0.353	0.351	0.352	0.345	0.35	0.341	0.359	0.344	0.344		0.524	0.53	0.526	0.527	0.524	0.523	0.537	0.524	0.526	0.529		0.46	0.481	0.481	0.473	0.475	0.473	0.476		0.516	0.501	0.5	0.513	0.514	0.448		0.466	0.47	0.468		0.981	-	0.969
	PsaSLF5-S33	0.353	0.354	0.352	0.341	0.353	0.355	0.353	0.353	0.346	0.349	0.341	0.358	0.342	0.343		0.522	0.527	0.523	0.525	0.521	0.521	0.535	0.522	0.525	0.527		0.456	0.476	0.476	0.469	0.471	0.469	0.472		0.517	0.503	0.502	0.514	0.516	0.449		0.465	0.47	0.467		0.986	0.984	-
SLF6	ParSLF6-S24	0.241	0.242	0.239	0.245	0.241	0.244	0.239	0.245	0.249	0.239	0.232	0.248	0.233	0.239		0.243	0.246	0.252	0.246	0.241	0.243	0.245	0.249	0.25	0.264		0.244	0.244	0.241	0.239	0.241	0.243	0.241		0.251	0.257	0.256	0.243	0.251	0.244		0.226	0.223	0.225		0.259	0.261	0.26
	PavSLF6-S9	0.239	0.239	0.238	0.243	0.24	0.241	0.237	0.243	0.247	0.236	0.23	0.246	0.231	0.237		0.24	0.243	0.249	0.243	0.238	0.24	0.243	0.246	0.247	0.263		0.244	0.243	0.24	0.239	0.241	0.243	0.241		0.249	0.255	0.254	0.242	0.25	0.243		0.225	0.222	0.223		0.257	0.26	0.259
SLF7	ParSLF7.1-S24	0.222	0.235	0.228	0.231	0.236	0.228	0.232	0.228	0.231	0.234	0.232	0.233	0.234	0.231		0.234	0.228	0.236	0.232	0.229	0.234	0.228	0.235	0.234	0.238		0.255	0.246	0.245	0.248	0.247	0.249	0.242		0.245	0.25	0.25	0.239	0.246	0.276		0.233	0.225	0.229		0.224	t	0.224
	ParSLF7.2-S24	0.22	0.231	0.224	0.228	0.231	0.224	0.228	0.226	0.226	0.229	0.229	0.231	0.229	0.229		0.233	0.225	0.236	0.231	0.227	0.232	0.228	0.233	0.232	0.241		0.252	0.241	0.241	0.245	0.243	0.246	0.24		0.245	0.251	0.251	0.239	0.247	0.274		0.232	0.225	0.227		0.221	0.224	0.221
	PavSLF7.1-S9	0.22	0.232	0.225	0.229	0.233	0.227	0.232	0.23	0.23	0.233	0.229	0.232	0.231	0.228		0.239	0.231	0.241	0.238	0.234	0.239	0.233	0.24	0.239	0.243		0.254	0.245	0.245	0.247	0.246	0.248	0.242		0.242	0.247	0.247	0.236	0.243	0.267		0.235	0.227	0.231		0.219	0.224	0.222
	PavSLF7.2-S9	0.225	0.233	0.228	0.231	0.233	0.227	0.233	0.23	0.233	0.233	0.23	0.233	0.231	0.234		0.237	0.229	0.239	0.234	0.232	0.236	0.231	0.237	0.235	0.241		0.255	0.243	0.242	0.247	0.245	0.248	0.242		0.243	0.247	0.247	0.237	0.244	0.27		0.235	0.226	0.23		0.22	0.224	0.221
	PsaSLF7.1-S33	0.222	0.234	0.225	0.228	0.234	0.227	0.231	0.229	0.232	0.234	0.23	0.23	0.234	0.229		0.237	0.229	0.239	0.236	0.231	0.237	0.231	0.237	0.235	0.24		0.253	0.244	0.243	0.246	0.245	0.247	0.24		0.245	0.249	0.249	0.239	0.246	0.274		0.234	0.225	0.229		0.223	0.225	0.223
	PsaSLF7.2-S33	0.225	0.237	0.229	0.232	0.237	0.23	0.234	0.231	0.233	0.237	0.232	0.233	0.238	0.232		0.241	0.235	0.243	0.24	0.236	0.241	0.235	0.242	0.239	0.246		0.258	0.249	0.248	0.251	0.25	0.252	0.245		0.249	0.255	0.255	0.243	0.251	0.28		0.231	0.223	0.226		0.227	0.229	0.227
	PsaSLF7.3-S33	0.225	0.237	0.229	0.232	0.237	0.23	0.234	0.231	0.233	0.237	0.232	0.233	0.238	0.232		0.241	0.235	0.243	0.24	0.236	0.241	0.235	0.242	0.239	0.246		0.258	0.249	0.248	0.251	0.25	0.252	0.245		0.249	0.255	0.255	0.243	0.251	0.28		0.231	0.223	0.226		0.227	0.229	0.227
	PsaSLF7.4-S33	0.165	0.171	0.168	0.171	0.172	0.169	0.169	0.174	0.167	0.173	0.166	0.169	0.174	0.165		0.186	0.184	0.187	0.185	0.18	0.187	0.188	0.186	0.186	0.192		0.203	0.192	0.191	0.196	0.194	0.196	0.192		0.202	0.199	0.199	0.196	0.204	0.223		0.181	0.177	0.179		0.171	0.175	0.173
SLF8	ParSLF8-S24	0.156	0.144	0.155	0.155	0.153	0.154	0.155	0.155	0.159	0.156	0.155	0.156	0.148	0.156		0.142	0.146	0.15	0.145	0.148	0.142	0.146	0.144	0.15	0.157		0.151	0.161	0.16	0.157	0.157	0.157	0.16		0.169	0.166	0.167	0.172	0.168	0.149		0.167	0.167	0.167		0.145	0.147	0.149
	PavSLF8-S9	0.158	0.144	0.154	0.157	0.152	0.155	0.155	0.157	0.16	0.157	0.155	0.158	0.148	0.156		0.144	0.147	0.152	0.147	0.149	0.143	0.147	0.146	0.152	0.157		0.153	0.164	0.162	0.159	0.159	0.16	0.162		0.17	0.167	0.167	0.173	0.169	0.15		0.165	0.166	0.165		0.149	0.151	0.153
	PsaSLF8-S33	0.155	0.143	0.154	0.154	0.151	0.152	0.152	0.154	0.158	0.155	0.153	0.155	0.148	0.154		0.144	0.147	0.152	0.147	0.15	0.143	0.147	0.146	0.152	0.158		0.151	0.163	0.161	0.158	0.158	0.158	0.161		0.169	0.166	0.167	0.172	0.168	0.149		0.166	0.166	0.167		0.145	0.147	0.149
SLF9	ParSLF9-S24	0.175	0.175	0.181	0.172	0.181	0.172	0.172	0.173	0.177	0.17	0.175	0.185	0.172	0.173		0.181	0.18	0.179	0.183	0.175	0.18	0.182	0.183	0.18	0.179		0.181	0.186	0.185	0.184	0.184	0.185	0.186		0.197	0.193	0.194	0.201	0.197	0.173		0.188	0.191	0.188		0.188	0.19	0.187
	PavSLF9-S9	0.168	0.167	0.174	0.17	0.173	0.163	0.165	0.165	0.17	0.166	0.169	0.18	0.163	0.164		0.182	0.181	0.181	0.184	0.176	0.178	0.184	0.182	0.181	0.179		0.175	0.18	0.18	0.179	0.179	0.18	0.18		0.192	0.188	0.189	0.196	0.191	0.168		0.186	0.188	0.185		0.185	0.187	0.184
	PsaSLF9-S33	0.172	0.175	0.177	0.175	0.179	0.17	0.172	0.17	0.175	0.172	0.17	0.184	0.167	0.171		0.184	0.184	0.184	0.187	0.179	0.181	0.186	0.187	0.184	0.183		0.183	0.188	0.187	0.186	0.186	0.188	0.188		0.2	0.196	0.197	0.204	0.2	0.176		0.191	0.194	0.191		0.191	0.193	0.19
SLF10	ParSLF10-S24	0.223	0.217	0.224	0.221	0.228	0.217	0.214	0.224	0.217	0.223	0.21	0.219	0.211	0.211		0.208	0.21	0.212	0.213	0.211	0.208	0.211	0.21	0.207	0.203		0.194	0.203	0.203	0.199	0.198	0.198	0.204		0.214	0.206	0.206	0.219	0.213	0.186		0.195	0.199	0.197		0.201	0.204	0.203
	PavSLF10-S9	0.223	0.215	0.225	0.221	0.226	0.216	0.215	0.221	0.217	0.224	0.213	0.219	0.21	0.21		0.209	0.212	0.211	0.213	0.214	0.208	0.212	0.211	0.208	0.203		0.201	0.21	0.21	0.207	0.206	0.206	0.212		0.216	0.209	0.209	0.221	0.215	0.187		0.207	0.21	0.208		0.199	0.204	0.202
	PsaSLF10-S33	0.225	0.217	0.227	0.22	0.229	0.218	0.216	0.221	0.217	0.224	0.215	0.219	0.213	0.211		0.207	0.21	0.209	0.211	0.21	0.206	0.209	0.209	0.207	0.203		0.193	0.202	0.202	0.198	0.197	0.197	0.204		0.214	0.205	0.205	0.219	0.213	0.185		0.204	0.206	0.206		0.197	0.202	0.2
SLF11	PsaSLF11-S33	0.161	0.16	0.161	0.159	0.161	0.163	0.158	0.161	0.162	0.159	0.162	0.167	0.158	0.16		0.208	0.197	0.205	0.208	0.208	0.207	0.211	0.209	0.204	0.2		0.196	0.205	0.204	0.2	0.201	0.202	0.202		0.194	0.185	0.184	0.199	0.194	0.166		0.17	0.175	0.174		0.188	0.191	0.191

## Sheet: Table S8
Table S8 Sequence similarity among Prunus SFB and SLF genes
Group	Amino acid (%)				Nucleotide acid (%)
	Minimum	Maximum	Average		Minimum	Maximum	Average
SFB	74.5	83.4	78.1439		84.1	89.7	86.3681
SLF1	60.2	96.5	82.6511		74.9	97.5	89.0644
SLF2	93.8	99.2	96.3429		94	99.3	96.7762
SLF3	82.4	99.7	90.58		82.9	99.8	91.96
SLF4	95.1	97.8	96.0667		96.3	98.2	96.9667
SLF5	96.9	97.9	97.2333		98.1	98.6	98.3667
SLF6	98.4	98.4	98.4		98.9	98.9	98.9
SLF7	60.7	100	82.8786		70.8	100	88.4107
SLF8	96.9	98.4	97.4		97.6	98.9	98.1
SLF9	90.3	94	91.7667		92.2	96.2	93.5333
SLF10	90.2	93.2	92.0333		92.8	95	94.2

## Sheet: Table S9
Table S9 Sequence similarity (%) among Pyrus and Malus S-RNase genes
	PbrS17-RNase	PbrS7-RNase	PbeS67-RNase	PcS101-RNase	PpyS5-RNase	MdS2-RNase	MdS3-RNase	MdS5-RNase	MdS9-RNase
PbrS17-RNase	-	69.7	67.9	65.5	62.2	65.7	70.6	64.1	70.1
PbrS7-RNase	83.6	-	67.5	65	67.5	67.9	68.4	62	71.9
PbeS67-RNase	82.5	81.9	-	65	65.3	64.9	67.1	63.3	72.3
PcS101-RNase	79.5	78.9	80.2	-	63.3	65.5	64.6	78	66.3
PpyS5-RNase	77.9	79.5	79.6	77.8	-	65.3	64.4	62	64.9
MdS2-RNase	81.3	82.3	81.2	78.3	78.4	-	66.6	61.1	70.6
MdS3-RNase	82.3	81.3	81.8	78.5	77.4	81.9	-	66.8	71
MdS5-RNase	78.2	78.1	78.6	87.6	77.3	77.5	78.6	-	63.7
MdS9-RNase	83.1	82.5	83.8	79.3	79.2	85.5	82.6	78.1	-
Note: Sequence identity was analyzed at nucleotide acid level (bottom-left) and at amino acid level (top-right)

## Sheet: Table S10
Table S10 Prediction of gene duplication events of Pyrus and Malus SFBB genes
S-locus	Gene A	Gene B	Similarity	Type
Pyrus bretschneideri S17-locus	PbrSFBB.Ia-S17	PbrSFBB.Ib-S17	1.8e-194	dispersed
	PbrSFBB.VIII-S17	PbrSFBB.VII-S17	3.8e-149	dispersed
	PbrSFBB.VII-S17	PbrSFBB.XX-S17	3.9e-186	dispersed
	PbrSFBB.VI-S17	PbrSFBB.VII-S17	2.9e-197	dispersed
	PbrSFBB.XI-S17	PbrSFBB.XIII-S17	5.8e-182	dispersed
	PbrSFBB.XIX-S17	PbrSFBB.VI-S17	8.8e-157	dispersed
	PbrSFBB.XVIII-S17	PbrSFBB.X-S17	5.8e-190	dispersed
	PbrSFBB.XVIII-S17	PbrSFBB.IV-S17	2.4e-183	dispersed
	PbrSFBB.XVIII-S17	PbrSFBB.XV-S17	2.3e-181	dispersed
	PbrSFBB.XVIII-S17	PbrSFBB.III-S17	2.3e-178	dispersed
	PbrSFBB.XVIII-S17	PbrSFBB.II-S17	7.2e-172	dispersed
	PbrSFBB.XVIII-S17	PbrSFBB.XX-S17	2.5e-169	dispersed
	PbrSFBB.XVIII-S17	PbrSFBB.Ib-S17	1.9e-164	dispersed
	PbrSFBB.XVI-S17	PbrSFBB.XVIII-S17	2.8e-184	dispersed
	PbrSFBB.VIII-S17	PbrSFBB.XIX-S17	7.4e-169	proximal
	PbrSFBB.XIII-S17	PbrSFBB.XVI-S17	1.6e-171	proximal
	PbrSFBB.XI-S17	PbrSFBB.XII-S17	1.6e-184	proximal
	PbrSFBB.X-S17	PbrSFBB.Ib-S17	3e-165	proximal
	PbrSFBB.XVIII-S17	PbrSFBB.VII-S17	8.1e-168	proximal
	PbrSFBB.X-S17	PbrSFBB.XI-S17	2e-198	tandem
	PbrSFBB.XVIII-S17	PbrSFBB.XIX-S17	2.5e-159	tandem
Pyrus communis S101-locus	PcSFBB.II-S101	PcSFBB.XIV-S101	2.6e-169	dispersed
	PcSFBB.Ib-S101	PcSFBB.X-S101	7e-167	dispersed
	PcSFBB.VIII-S101	PcSFBB.XIX-S101	1.1e-175	dispersed
	PcSFBB.VII-S101	PcSFBB.VI-S101	1.2e-190	dispersed
	PcSFBB.VII-S101	PcSFBB.X-S101	3.6e-160	dispersed
	PcSFBB.V-S101	PcSFBB.VI-S101	2.7e-203	dispersed
	PcSFBB.XII-S101	PcSFBB.XIV-S101	2.9e-181	dispersed
	PcSFBB.XIX-S101	PcSFBB.V-S101	1.1e-164	dispersed
	PcSFBB.X-S101	PcSFBB.XIII-S101	2.6e-182	dispersed
	PcSFBB.X-S101	PcSFBB.III-S101	1.3e-173	dispersed
	PcSFBB.XVIII-S101	PcSFBB.X-S101	4.6e-187	dispersed
	PcSFBB.XVIII-S101	PcSFBB.XVI-S101	6.5e-181	dispersed
	PcSFBB.XVIII-S101	PcSFBB.IV-S101	1.4e-180	dispersed
	PcSFBB.XVIII-S101	PcSFBB.XV.2-S101	8.9e-178	dispersed
	PcSFBB.XVIII-S101	PcSFBB.XV.1-S101	2.6e-177	dispersed
	PcSFBB.IX-S101	PcSFBB.XIV-S101	1.8e-162	proximal
	PcSFBB.VII-S101	PcSFBB.V-S101	8.3e-205	proximal
	PcSFBB.X-S101	PcSFBB.IV-S101	9e-175	proximal
	PcSFBB.X-S101	PcSFBB.II-S101	2.6e-166	proximal
	PcSFBB.XVIII-S101	PcSFBB.VII-S101	6e-163	proximal
	PcSFBB.XIII-S101	PcSFBB.XIV-S101	4.8e-176	tandem
	PcSFBB.XV.2-S101	PcSFBB.XV.1-S101	1.4e-247	tandem
	PcSFBB.XVIII-S101	PcSFBB.XIX-S101	9.1e-162	tandem
	PcSFBB.XVI-S101	PcSFBB.XIV-S101	6.9e-167	tandem
	PcSFBB.XVIII-S101	PcSFBB.III-S101	7.1e-180	transposed
Pyrus betuleafolia S67-locus	PbeSFBB.Ia-S67	PbeSFBB.Ib-S67	1.2e-185	dispersed
	PbeSFBB.VIII-S67	PbeSFBB.IX-S67	1.4e-135	dispersed
	PbeSFBB.XIII-S67	PbeSFBB.X-S67	1.1e-178	dispersed
	PbeSFBB.XII-S67	PbeSFBB.XIV-S67	9.3e-186	dispersed
	PbeSFBB.XII-S67	PbeSFBB.XI-S67	2e-183	dispersed
	PbeSFBB.XI-S67	PbeSFBB.XII-S67	2e-183	dispersed
	PbeSFBB.XIV-S67	PbeSFBB.X-S67	2.6e-180	dispersed
	PbeSFBB.XVIII-S67	PbeSFBB.X-S67	4.5e-188	dispersed
	PbeSFBB.XVIII-S67	PbeSFBB.XV-S67	8.5e-182	dispersed
	PbeSFBB.XVIII-S67	PbeSFBB.III-S67	5.5e-178	dispersed
	PbeSFBB.XVIII-S67	PbeSFBB.IX-S67	6.3e-174	dispersed
	PbeSFBB.XVI-S67	PbeSFBB.XVIII-S67	6.8e-184	dispersed
	PbeSFBB.IX-S67	PbeSFBB.VI-S67	4.5e-204	dispersed
	PbeSFBB.VII-S67	PbeSFBB.IX-S67	6.2e-206	proximal
	PbeSFBB.XI-S67	PbeSFBB.X-S67	3.4e-188	proximal
	PbeSFBB.X-S67	PbeSFBB.XVI-S67	9.2e-173	proximal
	PbeSFBB.XIV-S67	PbeSFBB.XI-S67	1.4e-189	transposed
Pyrus pyrifolia S5-locus	PpySFBB.III-S5	PpySFBB.XIII-S5	3.1e-172	dispersed
	PpySFBB.XI-S5	PpySFBB.XIV-S5	2.5e-196	dispersed
	PpySFBB.XII-S5	PpySFBB.XIV-S5	4.1e-188	dispersed
	PpySFBB.Ia-S5	PpySFBB.XII-S5	1.2e-109	proximal
	PpySFBB.II.1-S5	PpySFBB.II.2-S5	8.8e-207	proximal
	PpySFBB.VI-S5	PpySFBB.III-S5	4.3e-161	proximal
	PpySFBB.XII-S5	PpySFBB.XI-S5	4.7e-184	proximal
	PpySFBB.XIX-S5	PpySFBB.VIII-S5	7.9e-140	proximal
	PpySFBB.XVI-S5	PpySFBB.XIII-S5	1.3e-170	proximal
	PpySFBB.Ib-S5	PpySFBB.VI-S5	1.9e-136	transposed
Malus domestica S2-locus	MdSFBB.VI.1-S2	MdSFBB.VI.2-S2	5e-239	dispersed
	MdSFBB.III.2-S2	MdSFBB.III.1-S2	9.5e-214	dispersed
	MdSFBB.XI-S2	MdSFBB.XIV-S2	3.5e-192	dispersed
	MdSFBB.XVIII-S2	MdSFBB.XVII-S2	3e-191	dispersed
	MdSFBB.XVIII-S2	MdSFBB.IV-S2	2.7e-184	dispersed
	MdSFBB.XVIII-S2	MdSFBB.XVI-S2	1e-183	dispersed
	MdSFBB.XVIII-S2	MdSFBB.XV-S2	2.4e-180	dispersed
	MdSFBB.XIX-S2	MdSFBB.V-S2	5.7e-161	dispersed
	MdSFBB.VII.2-S2	MdSFBB.VII.1-S2	4e-220	proximal
	MdSFBB.VI.1-S2	MdSFBB.VII.1-S2	2.3e-196	proximal
	MdSFBB.Ia-S2	MdSFBB.Ib-S2	2.4e-196	proximal
	MdSFBB.IV-S2	MdSFBB.XIV-S2	5.1e-183	proximal
	MdSFBB.Ia-S2	MdSFBB.XV-S2	1.3e-178	proximal
	MdSFBB.XVIII-S2	MdSFBB.III.2-S2	2.2e-178	proximal
	MdSFBB.VIII-S2	MdSFBB.XIX-S2	7.2e-172	proximal
	MdSFBB.VII.1-S2	MdSFBB.V-S2	1.5e-211	tandem
	MdSFBB.X-S2	MdSFBB.XI-S2	2.4e-188	tandem
	MdSFBB.XVII-S2	MdSFBB.XVI-S2	1.3e-178	tandem
Malus domestica S3-locus	MdSFBB.Ia.2-S3	MdSFBB.Ia.1-S3	4.9e-215	dispersed
	MdSFBB.III-S3	MdSFBB.XVII-S3	2.4e-174	dispersed
	MdSFBB.IV-S3	MdSFBB.XIV-S3	2.1e-181	dispersed
	MdSFBB.VIII-S3	MdSFBB.XIX-S3	3.3e-179	dispersed
	MdSFBB.VII-S3	MdSFBB.X.2-S3	5.8e-176	dispersed
	MdSFBB.X.1-S3	MdSFBB.X.2-S3	1e-228	dispersed
	MdSFBB.XI.2-S3	MdSFBB.XI.1-S3	3e-217	dispersed
	MdSFBB.XVIII-S3	MdSFBB.XVII-S3	3.1e-193	dispersed
	MdSFBB.XVIII-S3	MdSFBB.X.1-S3	1.5e-184	dispersed
	MdSFBB.X.2-S3	MdSFBB.XII-S3	3.2e-187	proximal
	MdSFBB.XI.1-S3	MdSFBB.XIV-S3	2.4e-190	proximal
	MdSFBB.XVII-S3	MdSFBB.XVI-S3	2.1e-181	proximal
	MdSFBB.XV-S3	MdSFBB.Ia.1-S3	2.8e-178	transposed
Malus domestica S5-locus	MdSFBB.III-S5	MdSFBB.XVIII-S5	2.6e-178	dispersed
	MdSFBB.IV-S5	MdSFBB.XVIII-S5	6.2e-180	dispersed
	MdSFBB.VI-S5	MdSFBB.V-S5	1.1e-200	dispersed
	MdSFBB.V-S5	MdSFBB.VII.1-S5	1.4e-205	dispersed
	MdSFBB.XVII-S5	MdSFBB.XVIII-S5	2.5e-192	dispersed
	MdSFBB.XVI-S5	MdSFBB.XVIII-S5	2.3e-182	dispersed
	MdSFBB.Ib-S5	MdSFBB.Ia-S5	3.9e-198	proximal
	MdSFBB.XIV-S5	MdSFBB.II-S5	6.9e-171	proximal
	MdSFBB.XIV-S5	MdSFBB.IV-S5	2.3e-179	proximal
	MdSFBB.XIV-S5	MdSFBB.XII.1-S5	2.2e-185	proximal
	MdSFBB.XIX-S5	MdSFBB.VIII-S5	1.9e-176	proximal
	MdSFBB.X-S5	MdSFBB.XVIII-S5	5.4e-184	proximal
	MdSFBB.XVII-S5	MdSFBB.X-S5	2.5e-184	proximal
	MdSFBB.XVI-S5	MdSFBB.II-S5	1.1e-171	proximal
	MdSFBB.VII.2-S5	MdSFBB.VII.1-S5	2.4e-224	tandem
	MdSFBB.V-S5	MdSFBB.VII.2-S5	1.1e-213	tandem
	MdSFBB.XI-S5	MdSFBB.XII.2-S5	5.4e-184	tandem
	MdSFBB.X-S5	MdSFBB.Ia-S5	7.4e-181	tandem
	MdSFBB.X-S5	MdSFBB.XI-S5	3.4e-189	tandem
Malus domestica S9-locus	MdSFBB.Ia-S9	MdSFBB.Ib-S9	3e-191	dispersed
	MdSFBB.IV.2-S9	MdSFBB.XIV-S9	6.8e-180	dispersed
	MdSFBB.VIII.1-S9	MdSFBB.V-S9	5.3e-156	dispersed
	MdSFBB.VIII.2-S9	MdSFBB.V-S9	1.6e-165	dispersed
	MdSFBB.VII-S9	MdSFBB.VI-S9	2.8e-194	dispersed
	MdSFBB.VII-S9	MdSFBB.X-S9	5.8e-171	dispersed
	MdSFBB.V-S9	MdSFBB.VI-S9	8e-197	dispersed
	MdSFBB.XII-S9	MdSFBB.X-S9	5.9e-184	dispersed
	MdSFBB.XI-S9	MdSFBB.XIV-S9	9.5e-190	dispersed
	MdSFBB.X-S9	MdSFBB.XIV-S9	7.3e-190	dispersed
	MdSFBB.X-S9	MdSFBB.IX-S9	2.7e-168	dispersed
	MdSFBB.XVIII-S9	MdSFBB.XVII-S9	2.9e-194	dispersed
	MdSFBB.XVIII-S9	MdSFBB.XVI-S9	7.8e-184	dispersed
	MdSFBB.XVIII-S9	MdSFBB.III-S9	3.4e-179	dispersed
	MdSFBB.XVIII-S9	MdSFBB.II-S9	2.9e-170	dispersed
	MdSFBB.XV-S9	MdSFBB.XVII-S9	1.5e-177	dispersed
	MdSFBB.Ia-S9	MdSFBB.XV-S9	8.9e-175	proximal
	MdSFBB.VIII.1-S9	MdSFBB.VIII.2-S9	5.8e-187	proximal
	MdSFBB.VII-S9	MdSFBB.XVIII-S9	9.2e-169	proximal
	MdSFBB.V-S9	MdSFBB.VII-S9	1.8e-209	proximal
	MdSFBB.XI-S9	MdSFBB.XII-S9	3.4e-179	proximal
	MdSFBB.X-S9	MdSFBB.IV.2-S9	2.2e-178	proximal
	MdSFBB.X-S9	MdSFBB.II-S9	3e-167	proximal
	MdSFBB.XV-S9	MdSFBB.III-S9	2.4e-169	proximal
	MdSFBB.XI-S9	MdSFBB.X-S9	1.2e-189	tandem
	MdSFBB.XIV-S9	MdSFBB.XVII-S9	2.2e-181	tandem
	MdSFBB.X-S9	MdSFBB.I-S9	2.7e-176	tandem
	MdSFBB.XVII-S9	MdSFBB.XVI-S9	6.9e-180	tandem

[truncated: 7 more sheets: Table S11, Table S12, Table S13, Table S14, Table S15, Table S16, Table S17]
